# Supplementary material for: Key Elements of mHealth Interventions to Successfully Increase Physical Activity: Meta-Regression
Source: JMIR Mhealth Uhealth. 2018 Nov 12;6(11):e10076. doi: 10.2196/10076 (PMC6256104; doi:10.2196/10076)
Supplement: Multimedia Appendix 1 [file mhealth_v6i11e10076_app1.xlsx]

## Sheet: coded
progress	first.author	year	main.objective	citation	study-description	results	pre-post	follow-up	ITT	number-of-groups	N_initial	N_completers	percent_female	control.group	population	recruitment	age_M	age_SD	education	health_issues	country	ALL_outcomes	info.general	info.individual	info.where.and.when	instruction	model	anticipated.regret	fear.arousal	goal.setting.behav	goal.setting.outcome	action.planning	barrier.identification	set.graded.tasks	review.of.behav.goal	review.of.outcome.goal	behavioural.contract	prompting.generalisation	prompt.self.monitoring	prompt.self.monitoring.outcome	provide.feedback	teach.prompts	environmental.restructuring	prompt.practice	follow.up.prompts	prompt.self.talk	relapse.prevention	motivational.interviewing	time.management
finished	Kinnafick et al.	2016	PA	Kinnafick, F.-E., Thogersen-Ntoumani, C., & Duda, J. (2016). The effect of need supportive text messages on motivation and physical activity behaviour. Journal of Behavioral Medicine, 39(4), 574–586. https://doi.org/10.1111/j.1559-1816.2004.tb02690.x	The effect of need supportive text messages on motivation and physical activity behaviour	no changes pre post, but in moderate phsyical activity in 4 month follow up	y 10 weeks	y 26 weeks	?? ITT	2	74	65	94	neutrally framed text messages	insufficiently active individuals embarking on an existing exercise programme, age 16 - 66	ere participating or intended to participate in their first week of exercise classes following a physically inactive period of at least 2 years.	25.76		uni students + staff	BMI = 24.06 kg/m2, insuffcient physical acitvity at least 2 years	United Kingdom	height, weight, motives, perceived autonomy support, perceptions of psychological need satisfaction, quality of motivation for engaging in exercise, Physical activity behaviour	y	y	y	n	n	n	n	n	n	n	n	n	n	n	n	n	n	n	n	n	n	n	n	n	n	n	n
finished	Abraham et al.	2015	health	Abraham, A. A., Chow, W.-C., So, H.-K., Yip, B. H.-K., Li, A. M., Kumta, S. M.,. . . Nelson, E. A. S. (2015). Lifestyle intervention using an internet-based curriculum with cell phone reminders for obese Chinese teens: a randomized controlled study. PloS one, 10(5), e0125673. https://doi.org/10.1371/journal.pone.0125673	effect of an comination of internet based curriculum and call/text reminds	no group difference in PA	y	x	completers	3	48	48	41	usual care	bese teens receiving care at a paediatric obesity clinic of a tertiary care hospital in Hong Kong	x	14.6		students	obese	China (Hongkong)	BMI, SBP, DBP, body fat, WC, HC; , dietary knowledge score, physical activity score and Depression, Anxiety and Stress Scale (DASS) score between the control, internet (IT) and simplified lifestyle modification programme (sLMP)	y	n	y	y	n	n	n	y	n	n	n	n	y	n	n	n	n	n	n	n	n	n	y	n	n	n	n
finished	Adams et al.	2013	PA	Adams, M. A., Sallis, J. F., Norman, G. J., Hovell, M. F., Hekler, E. B., & Perata, E. (2013). An Adaptive Physical Activity Intervention for Overweight Adults: A Randomized Controlled Trial. PloS one, 8(12). https://doi.org/10.1371/journal.pone.0082901	An Adaptive Physical Activity Intervention for Overweight Adults: A Randomized Controlled Trial	significant increase in step count	y 180 days	n	ITT	2	20	20	85	static intervention (health education booklets via email)	inactive overweight (body mass index ≥25) adults	flyers craigslist	36.9		NA	sedentary, overweight	USA	seps per day, demographics, weight, BMI	n	n	n	n	n	n	n	y	n	n	n	n	n	n	n	n	n	n	n	n	n	n	n	n	n	n	n
finished	Allen et al.	2013	weight	Allen, J. K., Stephens, J., Dennison Himmelfarb, C. R., Stewart, K. J., & Hauck, S. (2013). Randomized controlled pilot study testing use of smartphone technology for obesity treatment. Journal of obesity, 2013, 151597. https://doi.org/10.1155/2013/151597	using a smartphone app for obesity treatment	no significant group differences	6 months	no	completers	4	34	23	77.9	intensive counseling, but no smartphone app	healthy obese adults with a smartphone	flyers, physician referrals, existing lists of volunteers	44.9	11.1	67.6% college education	obese	USA	weight, BMI, waist circumference, self-reported PA, diet variables (calories, fat, sodium intake)	n	n	n	n	n	n	n	n	n	n	n	n	n	n	n	n	y	n	n	n	n	n	n	n	n	n	n
finished	Allman-Farinelli et al.	2016	weight	Allman-Farinelli, M., Partridge, S. R., McGeechan, K., Balestracci, K., Hebden, L., Wong, A.,. . . Bauman, A. (2016). A Mobile Health Lifestyle Program for Prevention of Weight Gain in Young Adults (TXT2BFiT): Nine-Month Outcomes of a Randomized Controlled Trial. JMIR mHealth and uHealth, 4(2), 408–419. https://doi.org/10.2196/mhealth.5768	A Mobile Health Lifestyle Program for Prevention of Weight Gain in Young Adults (TXT2BFiT): Nine-Month Outcomes of a Randomized Controlled Trial	no difference in PA, significant weight loss, significant dietary change	12 weeks	y 6 months	completers	2	250	202	61	minimal intervention	young adults (18-35)	ads, referrals, posters	27.6		61% higher education	body mass index (BMI) of 25 to 31.9 kg/m2, or 23 to 24.9 kg/m2 and > 2 kg self-reported weight gain in preceding 12 months, less than 60 minutes of moderate physical activity daily	Australia	change in weight, changes in fruit and vegetable intake (daily servings), SSBs (weekly intake), and weekly frequency of take-out meals , PA	y	y	y	y	n	n	n	y	n	n	n	n	y	n	n	n	n	n	n	n	n	n	n	n	n	y	n
finished	Cadmus-Bertram et al.	2015	PA	Cadmus-Bertram, L. A., Marcus, B. H., Patterson, R. E., Parker, B. A., & Morey, B. L. (2015). Randomized Trial of a Fitbit-Based Physical Activity Intervention for Women. American journal of preventive medicine, 49(3), 414–418. https://doi.org/10.1016/j.amepre.2015.01.020	Randomized Trial of a Fitbit-Based Physical Activity Intervention for Women		16 weeks	n	ITT	2	51	49	100	pedometer + printed materials for increasing steps	postmenopausal women with BMI≥25.0 kg/m2		60		62,7 higher education	overweight	USA	PA (measured by actigraph), height, weight, usability measures	n	n	n	y	n	n	n	y	n	n	n	n	n	n	y	n	y	n	n	n	n	n	n	n	n	n	n
finished	Choi et al.	2016	PA	Choi, J., Lee, J. H., Vittinghoff, E., & Fukuoka, Y. (2016). mHealth Physical Activity Intervention: A Randomized Pilot Study in Physically Inactive Pregnant Women. Maternal and Child Health Journal, 20(5), 1091–1101. https://doi.org/10.1007/s10995-015-1895-7	Fitbit + intervention for physically inactive pregnant women (control group: only Fitbit)	no significant inrease in PA in intervention group compared to control (however: small sample)	y	n	completers		30	29	100	only Fitbit	pregnant inactive women	flsers, networking, referrals	33.7		80% higher education	sedentary	USA	steps per day (+others)	n	n	y	y	n	n	n	y	n	n	n	n	n	n	n	n	y	y	y	n	n	n	n	n	y	n	n
finished	Chow et al.	2015	health	Chow, C. K., Redfern, J., Hillis, G. S., Thakkar, J., Santo, K., Hackett, M. L.,. . . Thiagalingam, A. (2015). Effect of Lifestyle-Focused Text Messaging on Risk Factor Modification in Patients With Coronary Heart Disease A Randomized Clinical Trial. Jama-Journal of the American Medical Association, 314(12), 1255–1263. https://doi.org/10.1001/jama.2015.10945	text messages to improve health behavior	tm improve PA (maybe)	y 6 months	n	ITT	2	710	652	18.5	no text messages / usual care	CHD patients, >18, speak English, have phone	via referral center	57.6		median years of education: 11	CHD	Australia	cholesterol, blood pressure, BMI, PA, smoking status
finished	Cotten & Prapavessis	2016	PA	Cotten, E., & Prapavessis, H. (2016). Increasing Nonsedentary Behaviors in University Students Using Text Messages: Randomized Controlled Trial. JMIR mHealth and uHealth, 4(3), e99. https://doi.org/10.2196/mhealth.5411	text messages to decrease sitting time	small effect of PA t.m.	y	y last: 6 weeks	ITT	2	82	56	74.4	text messages: random health/nutrition facts	university students	e-mail, newspaper	21.18		100% currently in higher education	none	Canada	break frequency, length of breaks, standing, light & moderate intensity PA per day	y	n	y	n	n	n	n	y	n	n	n	y	n	n	n	n	n	n	n	n	n	n	n	n	n	n	n
finished	Cowdery et al.	2015	PA	Cowdery, J., Majeske, P., Frank, R., & Brown, D. (2015). Exergame Apps and Physical Activity: The Results of the ZOMBIE Trial. American Journal of Health Education, 46(4), 216–222. https://doi.org/10.1080/19325037.2015.1043063	Effect of Exergame smartphone applications on physical activity	no differences between exp and control	3 months	x	ITT	2	40	39	85	usual care	were between the ages of 18 and 69	paper and online (including social media) advertisements and word of mouth in and around a university campus in an urban area of southeast Michigan.	31.75		77,5% higher education	no	United States	Total , Walk, Moderate, Vigorous MET. PACES; perceived competence, autonomous motivation, controlled motivation. SBP DPB, BMI	y	n	n	y	n	n	n	n	n	n	n	n	n	n	n	n	n	n	y	n	n	n	n	n	n	n	n
finished	Direito et al.	2015	PA	Direito, A., Jiang, Y., Whittaker, R., & Maddison, R. (2015). Apps for IMproving FITness and Increasing Physical Activity Among Young People: The AIMFIT Pragmatic Randomized Controlled Trial. Journal of medical Internet research, 17(8). https://doi.org/10.2196/jmir.4568	Apps for IMproving FITness and Increasing Physical Activity Among Young People: The AIMFIT Pragmatic Randomized Controlled Trial	no significant increase in PA	y 8weeks	n	completers	3	34	32		usual care	HS students	electronic mailing lists, local newspapers, schools, and flyers	15		currently in HS	n	New Zealand	cardiorespiratpory fitness, self-efficacy, BMI, PA (VO2peak), PA (PAQ-A), Psychological Need Satisfaction in Exercise Scale (PNSES), usability measures	n	n	n	y	n	n	n	n	n	n	n	n	n	n	n	n	y	n	y	n	n	n	n	n	n	n	n
finished	Eckerstorfer et al.	unpublished	PA		chatbot PA prompts	no group difference in PA	2 weeks	n	ITT	2	103	95	63	no prompts	healthy adults	e-mail, social media, recruitment on campus	24.25	5.84	university students	none	Austria	step count, IPAQ	y	n	n	n	n	n	n	y	n	n	n	n	y	n	n	n	n	n	n	n	n	n	n	n	n	n	n
finished	Fassnacht et al.	2015	health	Fassnacht, D. B., Ali, K., Silva, C., Goncalves, S., & Machado, P. P. P. (2015). Use of text messaging services to promote health behaviors in children. Journal of Nutrition Education and Behavior, 47(1), 75–80. https://doi.org/10.2196/jmir.6.4.e42	examine adherence to, satisfaction with, and preliminary efficacy of mobile phone short message service (SMS) to promote health behaviors in school-aged children.	no effect of intervention on phsyical activity	56 days	y	completers	2	49	49	53.1	only first part of intervention	school children aged 8-10	elementary school	9.6		NA	NA	Portugal	Fruit and vegetables, Physical activity Screen time	y	n	y	y	n	n	n	n	n	n	n	n	n	n	n	n	y	n	n	n	n	n	n	n	n	n	n
finished	Fjeldsoe et al.	2015	PA	Fjeldsoe, B. S., Miller, Y. D., Graves, N., Barnett, A. G., & Marshall, A. L. (2015). Randomized Controlled Trial of an Improved Version of MobileMums, an Intervention for Increasing Physical Activity in Women with Young Children. Annals of behavioral medicine : a publication of the Society of Behavioral Medicine, 49(4), 487–499. https://doi.org/10.1007/s12160-014-9675-y	feasibility, acceptability, and efficacy of MobileMums—a physical activity intervention for women with young children.	MVPA duration (minutes/week) and frequency (days/week) increased significantly post-intervention	3 months	y	ITT	2	263	183	100	minimal contact	Women with young children were recruited from within a 30-km radius of the Caboolture central business district	clients of the Caboolture Early Years Centre were sent an invitation via the centre’s Facebook group , The Queensland Centre for Mothers & Babies mailed an invitation to participate in this research to their database of women with young children., ur primary method was from an existing database of women with young children who had participated in community surveys about infant and maternal health…	32.4	5.5			Australia	Self-reported and tracked moderate- to vigorous-intensity physical activity , Self-reported brisk walking , Feasibility and Acceptability	y	n	y	n	n	n	n	y	n	n	n	n	n	n	n	n	y	n	n	n	n	n	n	n	n	n	n
finished	Fjeldsoe et al.	2010	PA	Fjeldsoe, B. S., Miller, Y. D., & Marshall, A. L. (2010). MobileMums: A Randomized Controlled Trial of an SMS-Based Physical Activity Intervention. Annals of Behavioral Medicine, 39(2), 101–111. https://doi.org/10.1007/s12160-010-9170-z	MobileMums: A Randomized Controlled Trial of an SMS-Based Physical Activity Intervention	increased activity in PA	6 weeks	n	ITT	2	88	66	100	no intervention	postnatal women	prior study database	29.5		NA	n	Australia	AWAS (questionnaire for women with young children)	n	n	y	y	n	n	n	y	n	n	y	n	n	n	n	n	y	n	n	n	n	n	n	n	n	n	n
finished	Fjeldsoe et al.	2016	health	Fjeldsoe, B. S., Goode, A. D., Phongsavan, P., Bauman, A., Maher, G., Winkler, E., & Eakin, E. G. (2016). Evaluating the Maintenance of Lifestyle Changes in a Randomized Controlled Trial of the 'Get Healthy, Stay Healthy' Program. JMIR mHealth and uHealth, 4(2), e42. https://doi.org/10.2196/mhealth.5280	Evaluating the Maintenance of Lifestyle Changes in a Randomized Controlled Trial of the 'Get Healthy, Stay Healthy' Program	significant changes in PA	6 months	n	ITT	2	228	218	66.7	no intervention	adults	by phone after lifestyle coaching program	53.4	12.3	66.7	n	Australia	accelerometer data /3Q-PA	y	y	n	n	n	n	n	y	n	y	y	n	y	n	n	n	n	n	n	n	n	n	n	n	n	n	n
finished	Frederix et al.	2015	health	Frederix, I., Hansen, D., Coninx, K., Vandervoort, P., Vandijck, D., Hens, N.,. . . Dendale, P. (2015). Medium-Term Effectiveness of a Comprehensive Internet-Based and Patient-Specific Telerehabilitation Program With Text Messaging Support for Cardiac Patients: Randomized Controlled Trial. Journal of medical Internet research, 17(7), e185. https://doi.org/10.2196/jmir.4799	Medium-Term Effectiveness of a Comprehensive Internet-Based and Patient-Specific Telerehabilitation Program With Text Messaging Support for Cardiac Patients: Randomized Controlled Trial	significant change in PA and aerobic capacity	24 weeks	n	completers	2	140	139	25	usual care	CVD patients	hospital patients	61		NA	CVD	Belgium	peak aerobic capacity (VO2 peak), accelerometer-recorded daily step counts, self-assessed physical activities by International Physical Activity Questionnaire (IPAQ), and health-related quality of life (HRQL)	n	n	n	n	n	n	n	y	n	n	n	y	n	n	n	n	n	n	y	n	n	n	n	n	n	n	n
finished	Fukuoka et al.	2015	health	Fukuoka, Y., Gay, C. L., Joiner, K. L., & Vittinghoff, E. (2015). A Novel Diabetes Prevention Intervention Using a Mobile App A Randomized Controlled Trial With Overweight Adults at Risk. American journal of preventive medicine, 49(2), 223–237. https://doi.org/10.1016/j.amepre.2015.01.003	A Novel Diabetes Prevention Intervention Using a Mobile App A Randomized Controlled Trial With Overweight Adults at Risk	significant increase in PA	5 months	n	ITT	2	61	61	77	only pedometer	overweight adults	telephone	55.2		NA	overweight	USA	BMI, weight change, hip circumference, blood pressure, dietary changes, PA (steps per day + PAR-7day physical activity recall)	y	n	n	n	n	n	n	y	y	n	n	n	n	n	n	n	y	n	n	n	n	n	n	n	n	n	n
finished	Garde et al.	2015	PA	Garde, A., Umedaly, A., Abulnaga, S. M., Robertson, L., Junker, A., Chanoine, J. P.,. . . Dumont, G. A. (2015). Assessment of a Mobile Game ("MobileKids Monster Manor") to Promote Physical Activity Among Children. Games for Health Journal, 4(2), 149–158. https://doi.org/10.1089/g4h.2014.0095	app game for kids	no group differences	y 2 weeks	no	completers	2	54	44	66	feedback about steps and active minutes	children (8-13)	convenience samples in schools	10.2	2	school children	none	Canada	PA (steps + activity time), game enjoyment	n	n	n	n	n	n	n	n	n	n	n	n	n	n	n	n	n	n	y	n	n	n	n	n	n	n	n
finished	Gell & Wadsworth	2015	PA	Gell, N. M., & Wadsworth, D. D. (2015). The Use of Text Messaging to Promote Physical Activity in Working Women: A Randomized Controlled Trial. Journal of physical activity & health, 12(6), 756–763. https://doi.org/10.1123/jpah.2013-0144	text messages to promote PA	steps reduced in control group, but not in intervention group	y 24 weeks	no	ITT	2	87	74	100	no text messages (maps with proposed walking routes for both groups)	female university employees	flyers at workplace	47		NA	none	USA	step counts, self-efficacy	y	n	y	y	n	n	n	y	y	n	y	n	n	n	n	n	y	n	n	n	n	n	n	n	y	n	y
finished	Glynn et al.	2014	PA	Glynn, L. G., Hayes, P. S., Casey, M., Glynn, F., Alvarez-Iglesias, A., Newell, J.,. . . Murphy, A. W. (2014). Effectiveness of a smartphone application to promote physical activity in primary care: the SMART MOVE randomised controlled trial. British Journal of General Practice, 64(624), E384-E391. https://doi.org/10.3399/bjgp14X680461	effectiveness of a smartphone application (app) to increase physical activity in primary care.	increased phsysical acitvity	2 months	x	completers	2	90	77	64	no app, but goals		hrough three primary care centres that make up the North Clare Primary Care Team; a rural primary care team	44				Ireland	mean systolic blood pressure; mean diastolic blood pressure; mean resting heart rate; weight and body mass index (BMI); mental health, as measured by the Hospital Anxiety and Depression Scale (HADS); quality of life, as measured by EuroQol (EQ)-5D; and quality of life, as measured by EQ-VAS (EQ, visual analogue scale). mean daily step count	n	n	n	n	n	n	n	n	n	n	n	n	n	n	n	n	y	n	y	n	n	n	n	n	n	n	n
finished	Hales et al.	2016	weight	Hales, S., Turner-McGrievy, G. M., Wilcox, S., Fahim, A., Davis, R. E., Huhns, M., & Valafar, H. (2016). Social networks for improving healthy weight loss behaviors for overweight and obese adults: A randomized clinical trial of the social pounds off digitally (Social POD) mobile app. International Journal of Medical Informatics, 94, 81–90. https://doi.org/10.1016/j.ijmedinf.2016.07.003	app for social support and self-monitoring of diet and PA	no group difference in PA	12 weeks	n	ITT, but only for weight outcome	2	51	41	83	Fat Secret app without self-monitoring and social support	overweight and obese, but otherwise healthy, adults who own an android smartphone	listserv announcements, flyers, electronic newsletters, newspaper ads, social media posts, and at local research fair	47		35% advanced degree	high bmi	USA	weight, BMI, calories consumed, calories expended, social support for diet and exercise, discouragement, participation from family, participation from friends, participation from online social network, self-efficacy, positive treatment expectations, negative treatment expectations	n	n	n	n	y	n	n	n	n	n	n	n	n	n	n	n	y	n	n	n	n	n	n	n	n	n	n
finished	Hartman et al.	2016	weight	Hartman, S. J., Nelson, S. H., Cadmus-Bertram, L. A., Patterson, R. E., Parker, B. A., & Pierce, J. P. Technology- and Phone-Based Weight Loss Intervention: Pilot RCT in Women at Elevated Breast Cancer Risk. Realizing Population-Level Improvement for All Children’s Cognitive, Affective, and Behavioral Health. Advance online publication. https://doi.org/10.1016/j.amepre.2016.06.024	weight loss intervention for women with elevated breast cancer risk	no group difference in PA	y: 6 months	n	completers	2	55	50	100	usual care	women with a BMI > 27.5 and an elevated risk for breast cancer	right after mammography	59.5	5.6	45% college education	obesity + elevated risk for breast cancer	USA	weight, MVPA	y	n	y	y	n	n	n	y	n	n	n	n	n	n	n	n	y	y	n	n	n	n	n	n	n	n	n
finished	Hebden et al.	2014	weight	Hebden, L., Cook, A., van der Ploeg, H. P., King, L., Bauman, A., & Allman-Farinelli, M. (2014). A mobile health intervention for weight management among young adults: a pilot randomised controlled trial. Journal of Human Nutrition and Dietetics, 27(4), 322–332. https://doi.org/10.1111/jhn.12155	groups received a printed diet booklet with instructions prepared by a dietitian. The interven- tion group also received Short Message Service (SMS) text messages (four per week), e-mails (four per week), and had access to smartphone applica- tions and Internet forums.	no differneces outcomes were not significantly different from controls.	3 months	x	baseline values assigned?	2	51	51	20.5	printed information	articipants were students and staff from a large Australian University,	advertisements posted around the university campus and published in staff and student newsletters	22.85	4.55	x	x	Australia	body weight, BMI, physical activitiy: MVPA; light, sedentaey, IPAQ, vegeteable, fruit intake, sugar sweetebend beverages, energy-intensive takeaways	y	n	n	y	n	n	n	n	n	n	n	n	n	n	n	y	n	n	n	n	n	n	n	n	n	n	n
finished	Hurling et al.	2007	PA	Hurling, R., Catt, M., Boni, M. D., Fairley, B. W., Hurst, T., Murray, P.,. . . Sodhi, J. S. (2007). Using internet and mobile phone technology to deliver an automated physical activity program: randomized controlled trial. Journal of medical Internet research, 9(2), e7. https://doi.org/10.2196/jmir.9.2.e7	Using internet and mobile phone technology to deliver an automated physical activity program: randomized controlled trial	significant increase in PA	9 weeks	y 10 weeks	ITT	2	77	77		no intervention	healthy adults	market research recruitment agency	40.4				UK	PA	y	n	y	y	n	n	n	y	n	n	y	n	n	n	n	n	n	n	n	n	n	y	n	n	n	n	n
finished	Johnston et al.	2016	health	Johnston, N., Bodegard, J., Jerström, S., Åkesson, J., Brorsson, H., Alfredsson, J.,. . . Varenhorst, C. (2016). Effects of interactive patient smartphone support app on drug adherence and lifestyle changes in myocardial infarction patients: A randomized study. American Heart Journal, 178, 85–94. https://doi.org/10.1016/j.ahj.2016.05.005	Effects of interactive patient smartphone support app on drug adherence and lifestyle changes in myocardial infarction patients: A randomized study	no significant change in PA	6 months	n	completers	2	174	162	19	simplified app + usual care	MI patients	from 16 cardiology departments	58	8.3	NA	myocardial infarcation	Sweden	treatment adherence to ticagrelor, BMI, PA, smoking cessation, QoL, drug use, usability,	y	y	n	n	n	n	n	n	y	n	n	n	n	n	n	n	n	n	y	n	n	n	n	n	n	n	n
finished	Joseph et al.	2015	PA	Joseph, R. P., Keller, C., Adams, M. A., & Ainsworth, B. E. (2015). Print versus a culturally-relevant Facebook and text message delivered intervention to promote physical activity in African American women: a randomized pilot trial. BMC women's health, 15, 30. https://doi.org/10.1186/s12905-015-0186-1	using facebook and text messages to increase PA	no differences in tracked PA, but greater PA in intervention group when self-reported	8 weeks	no	100% retention	2	29	29	100	standard print-based intervention	insufficiently active African American women	emails, flyers, newspaper ad, posting to social event website	35.5	5	100% college/university	none, but most participants overweight/obese	USA	sitting and PA outcomes from accelerometer	y	n	n	n	n	n	n	y	n	y	y	n	n	n	n	n	n	n	n	n	n	n	n	n	n	n	n
finished	Kim & Glanz	2013	PA	Kim, B. H., & Glanz, K. (2013). Text Messaging to Motivate Walking in Older African Americans A Randomized Controlled Trial. American journal of preventive medicine, 44(1), 71–75. https://doi.org/10.1016/j.amepre.2012.09.050	Text Messaging to Motivate Walking in Older African Americans A Randomized Controlled Trial	significant increase in step count and perceived activity	6 weeks	n	ITT		45	36	74	no intervention	older african american adults	recruited from senior centers			NA	n	USA	change in steps per day	n	n	y	n	n	n	n	y	n	n	n	n	n	n	n	n	y	n	n	n	n	n	n	n	n	n	n
finished	Kim et al.	2015	weight	Kim, J. Y.; Oh, S.; Steinhubl, S.; Kim, S.; Bae, W. K.; Han, J. S. et al. (2015): Effectiveness of 6 months of tailored text message reminders for obese male participants in a worksite weight loss program: randomized controlled trial. In: JMIR mHealth and uHealth 3 (1), S. e14. DOI: 10.2196/mhealth.3949.	text messages to lose weight	no significant effect	y 6 months	n	ITT	2	205	122	0	only face to face (no texts)	obese men	in Korean companies	41.3		NA	obesity	South Korea	weight, body fat, PA, QoL (obesity), friend recommendation	y	y	y	n	n	n	n	y	n	n	n	n	n	n	n	n	n	y	n	n	n	n	n	n	y	n	n
finished	Kim et al.	2016	health	Kim, J. Y., Wineinger, N. E., & Steinhubl, S. R. (2016). The Influence of Wireless Self-Monitoring Program on the Relationship Between Patient Activation and Health Behaviors, Medication Adherence, and Blood Pressure Levels in Hypertensive Patients: A Substudy of a Randomized Controlled Trial. Journal of medical Internet research, 18(6), 201–214. https://doi.org/10.2196/jmir.5429	The Influence of Wireless Self-Monitoring Program on the Relationship Between Patient Activation and Health Behaviors, Medication Adherence, and Blood Pressure Levels in Hypertensive Patients: A Substudy of a Randomized Controlled Trial		6 months	n	completers	2	160	95	68	health edcation through a nurse	hypertensive patients	employees and dependents insured by Scripps Health	57.6		78% higher education	hypertension	USA	frequency of the use of alcohol, smoking, and exercise, medication adherence, systolic /diastolic blood pressure	y	y	n	n	n	n	n	n	n	n	n	n	n	n	n	n	n	y	n	n	n	n	n	n	n	n	n
finished	Laing et al.	2014	weight	Laing, B. Y., Mangione, C. M., Tseng, C.-H., Leng, M., Vaisberg, E., Mahida, M.,. . . Bell, D. S. (2014). Effectiveness of a smartphone application for weight loss compared with usual care in overweight primary care patients: A randomized, controlled trial. Annals of internal medicine, 161(10 Suppl), S5-12. https://doi.org/10.7326/M13-3005	smartphone app for weight loss	no group differences	y 3 months	y 6 months	ITT (mixed model)	2	212	172	73	usual care	overweight adults who wanted to lose weight	in clinic	43.3	14.3	85.5% at college	obesity (mean BMI=33.3)	USA	weight change, blood pressure, healthy diet, physical activity, exercise sessions, self-efficacy	n	n	n	n	n	n	n	n	n	n	n	n	n	n	n	n	y	n	n	n	n	n	n	n	n	n	n
finished	Lubans et al.	2016	weight	Lubans, D. R., Smith, J. J., Plotnikoff, R. C., Dally, K. A., Okely, A. D., Salmon, J., & Morgan, P. J. (2016). Assessing the sustained impact of a school-based obesity prevention program for adolescent boys: the ATLAS cluster randomized controlled trial. The international journal of behavioral nutrition and physical activity, 13, 92. https://doi.org/10.1186/s12966-016-0420-8	obesity prevention in low-income schools	no significant effect on PA	y 8 months	y 18 months	itt	2	361	293	0	no intervention	adolescent boys from low-income schools at risk for obesity	asking in schools	12.7		school children	none	Australia	BMI, waist circumference, counts per minute (=physical activity), percent mean-to-vigorous physical activity (MVPA), screen-time, sugary drink intake, grip strength, push-ups, resistance training skill, self-regulation, motivation	y	y	n	y	y	n	n	y	n	n	y	y	n	n	y	y	y	n	y	n	n	n	n	n	n	n	n
finished	Maddison et al.	2015	PA	Maddison, R., Pfaeffli, L., Whittaker, R., Stewart, R., Kerr, A., Jiang, Y.,. . . Rawstorn, J. (2015). A mobile phone intervention increases physical activity in people with cardiovascular disease: Results from the HEART randomized controlled trial. European journal of preventive cardiology, 22(6), 701–709. https://doi.org/10.1177/2047487314535076	24 week text and video messages to increase PA	no difference in PVO2, but diff. In self-reported PA + self-efficacy	y: 24 weeks	no	ITT (applied to the missing data for the primary outcome (PVO2) only)	2	171	153	19	standard care (education + encouragement + cardiac club optionally)	adults with ischaemic heart disease diagnosis	hospital databases	60.2	9.3	NA	ischaemic heart disease	New Zealand	peak oxygen uptake, self-reported: total PA, leisuretime PA, walking (min per week), self-efficacy and motivation to exercise, and health-related quality of life	y	n	y	n	n	n	n	y	n	n	y	n	n	n	n	n	n	n	n	n	n	n	n	n	n	n	n
finished	Maher et al.	2015	PA	Maher, C., Ferguson, M., Vandelanotte, C., Plotnikoff, R., Bourdeaudhuij, I. de, Thomas, S.,. . . Olds, T. (2015). A Web-Based, Social Networking Physical Activity Intervention for Insufficiently Active Adults Delivered via Facebook App: Randomized Controlled Trial. Journal of medical Internet research, 17(7), e174. https://doi.org/10.2196/jmir.4086	efficacy, engagement, and feasibility of an online social networking physical activity intervention with pedometers delivered via Facebook app.	the 8-week follow-up, the intervention participants had significantly increased their total weekly MVPA by 135 minutes relative to the control group (P=.03), owever, statistical differences between groups for total weekly MVPA and walking time were lost at the 20-week follow-u re no significant changes in vigorous physical activity, nor overall quality of life or mental health quality of life at …	2 months	5 months	ITT	2	109	106	74.5	waiting list	NA	Facebook advertising campaign, media stories in the local newspaper and television news bulletin, and distribution of flyers at the University of South Australia campuses.			64.5% completed university education	x	Australia	Overall Paatime, walking time, vigorous pa time, other moderate pa time, overall AQoL-6D, Mental health AQoL-6D	n	n	y	n	n	n	n	y	n	n	n	n	n	n	n	n	y	n	n	n	n	n	n	n	n	n	n
finished	Martin et al.	2015	PA	Martin, S. S., Feldman, D. I., Blumenthal, R. S., Jones, S. R., Post, W. S., McKibben, R. A.,. . . Blaha, M. J. (2015). mActive: A Randomized Clinical Trial of an Automated mHealth Intervention for Physical Activity Promotion. Journal of the American Heart Association, 4(11). https://doi.org/10.1161/JAHA.115.002239	mActive: A Randomized Clinical Trial of an Automated mHealth Intervention for Physical Activity Promotion	significant change in PA	5 weeks	n	ITT	3	32	32	46	blinded to transmitted tracker data	outpatients at an academic CVD prevention center	NA	58		NA	various	USA	change in steps per day /activity time (min/day), aerobic time (min/day)	y	y	y	n	n	n	n	y	n	n	n	n	n	n	n	n	n	n	n	n	n	n	n	n	n	n	n
finished	Nguyen et al.	2013	health	Nguyen, H. Q., Donesky, D., Reinke, L. F., Wolpin, S., Chyall, L., Benditt, J. O.,. . . Carrieri-Kohlman, V. (2013). Internet-based dyspnea self-management support for patients with chronic obstructive pulmonary disease. Journal of Pain and Symptom Management, 46(1), 43–55. https://doi.org/10.1016/j.jpainsymman.2012.06.015	Internet-based dyspnea self-management support for patients with chronic obstructive pulmonary disease	no change in PA	12 months	n	completers	3	125	110	46	general health education	COPD patients	" combination of online and off-line sources"	68.7		44% higher education	COPD	USA	Chronic Respiratory Questionnaire dyspnea (CRQ-d), physical performance, PA	n	n	y	y	n	n	n	n	n	n	n	n	n	n	n	n	y	y	y	n	n	n	n	n	n	n	n
finished	Pfaeffli et al.	2015	health	Pfaeffli, D. L., Whittaker, R., Jiang, Y., Stewart, R., Rolleston, A., & Maddison, R. (2015). Text Message and Internet Support for Coronary Heart Disease Self-Management: Results From the Text4Heart Randomized Controlled Trial. Journal of medical Internet research, 17(10), e237. https://doi.org/10.2196/jmir.4944	Text Message and Internet Support for Coronary Heart Disease Self-Management: Results From the Text4Heart Randomized Controlled Trial	significant increase in step count	y 24 weeks	n	ITT	2	123	116	18.7	usual care	patients with CHD	hospital patients	59.5	11.1	NA	coronary heart disease	New Zealand	composite health behavior score	y	n	n	n	n	n	n	y	n	n	n	n	n	n	n	n	y	n	n	n	n	n	n	n	n	n	n
finished	Poirier et al.	2016	PA	Poirier, J., Bennett, W. L., Jerome, G. J., Shah, N. G., Lazo, M., Yeh, H.-C.,. . . Cobb, N. K. (2016). Effectiveness of an Activity Tracker- and Internet-Based Adaptive Walking Program for Adults: A Randomized Controlled Trial. Journal of medical Internet research, 18(2), e34. https://doi.org/10.2196/jmir.5295	Effectiveness of an Activity Tracker- and Internet-Based Adaptive Walking Program for Adults: A Randomized Controlled Trial	significant increase in step count	6 weeks	n	completers	2	265	217	66	no intervention	adults	employees of Healthways Inc	39.9		83,8% higher education	n	USA	change in steps per day	n	n	n	n	n	n	n	y	n	n	n	n	n	n	n	n	y	n	n	n	n	n	n	n	n	n	n
finished	Prestwich et al.	2010	PA	Prestwich, A., Perugini, M., & Hurling, R. (2010). Can implementation intentions and text messages promote brisk walking? A randomized trial. Health Psychology, 29(1), 40–49. https://doi.org/10.1037/0022-3514.84.1.18	Can implementation intentions and text messages promote brisk walking? A randomized trial	significant change in PA (brisk walking)	4 weeks	n	completers	3	102	94	63.8	health education	sedentary adults	via email	23.4		NA	less than 3 days with >30min exercise per week		weight change, WHR,PA (number of days per week walked fast for 30+ minutes),PA (number of days per week exercised for 30+ minutes)	n	n	n	n	n	n	n	y	n	y	n	n	n	n	n	n	n	n	n	y	n	n	n	n	n	n	n
finished	Rubinstein et al.	2016	health	Rubinstein, A., Miranda, J. J., Beratarrechea, A., Diez-Canseco, F., Kanter, R., Gutierrez, L.,. . . Ramirez-Zea, M. (2016). Effectiveness of an mHealth intervention to improve the cardiometabolic profile of people with prehypertension in low-resource urban settings in Latin America: a randomised controlled trial. Lancet Diabetes & Endocrinology, 4(1), 52–63. https://doi.org/10.1016/S2213-8587(15…	calls + personal text messages to improve diet + PA	no change in PA	y 12 months	n	ITT	2	637	553	53.5	usual care	high BP	via health care centers, work, & community centers	43.4		11.15 years of education	high BP	Argentina, Guatemala, Peru	SBP, DBP, weight, BMI, waist circumference, PA, food: fruit/veg/salt/fat+sugar	y	y	y	y	n	n	n	n	n	n	n	n	n	n	n	n	n	n	n	n	n	n	n	n	n	y	n
finished	Schwerdtfeger et al.	2012	PA	Schwerdtfeger, A. R., Schmitz, C., & Warken, M. (2012). Using text messages to bridge the intention-behavior gap? A pilot study on the use of text message reminders to increase objectively assessed physical activity in daily life. Frontiers in Psychology, 3. https://doi.org/10.1093/her/cym047	using text messages to imcrease PA	group difference post intervention	2 weeks	no	completers	3	43		74	no intervention	university students	oral communication and flyers distributed on campus	23.75	3.8	university students	none	Austria or Germany	tracked PA and perceived change in PA	n	n	n	n	n	n	n	n	n	n	n	n	n	n	n	n	y	n	n	n	n	n	n	n	n	n	n
finished	Silveira et al.	2013	health	Silveira, P., van de Langenberg, R., van Het Reve, E., Daniel, F., Casati, F., & Bruin, E. D. de. (2013). Tablet-based strength-balance training to motivate and improve adherence to exercise in independently living older people: a phase II preclinical exploratory trial. Journal of medical Internet research, 15(8), e159. https://doi.org/10.2196/jmir.2579	investigate which IT-mediated motivation strategies increase adherence to physical exercise training plans in older people, (2) assess the impact of ActiveLifestyle on physical activity behavior change, and (3) demonstrate the effectiveness of the ActiveLifestyle training to improve gait speed.		3 months	x	completers	3	44	34	64	printed information	articipants were older adults aged 65 years or older; living independently	advised potential participants through its mailing list and by notes in the local newspape			x	x	Switzerland	preferred and fast walking speed he effectiveness of the motivation instruments Adherence and Attrition The level of exercise adoption	y	n	n	y	n	n	n	y	n	n	y	n	n	n	n	n	y	n	n	n	n	n	n	n	n	n	n
finished	Suggs et al.	2013	PA	Suggs, S., Blake, H., Bardus, M., & Lloyd, S. (2013). Effects of text messaging in addition to emails on physical activity among university and college employees in the UK. Journal of Health Services Research & Policy, 18, 56–64. https://doi.org/10.1177/1355819613478001	Effect of added text message to weeky email on physical acitvity	no effect except decrease of workplace acitvity	3 months	y	completers	2	331	178	82.5	only email intervention	employee university / college	printed poster / email	39.2		74% higher education	not specified, but 30% overweight	United Kingdom	leisure time-, workplace-, domestic- and garden-, active transportation- and total phyiscal acitivity, MET-min / week
finished	Tabak et al.	2014	PA	Tabak, M., op den Akker, H., & Hermens, H. (2014). Motivational cues as real-time feedback for changing daily activity behavior of patients with COPD. Patient Education and Counseling, 94(3), 372–378. https://doi.org/10.1016/j.pec.2013.10.014	A telerehabilitation intervention for patients with Chronic Obstructive Pulmonary Disease: a randomized controlled pilot trial	no siginificant change in PA	3 weeks	n	completers	2	34	30	36.7	usual care + telerehabilitation	COPD patients	recruited by physician	66.4		NA	COPD	Netherlands	PA (steps per day)	n	n	n	y	n	n	n	y	n	n	n	n	n	n	n	n	y	n	y	n	n	n	n	n	n	n	n
finished	van der Weegen et al.	2015	PA	van der Weegen, S., Verwey, R., Spreeuwenberg, M., Tange, H., van der Weijden, T., & Witte, L. de. (2015). It's LiFe! Mobile and Web-Based Monitoring and Feedback Tool Embedded in Primary Care Increases Physical Activity: A Cluster Randomized Controlled Trial. Journal of medical Internet research, 17(7), e184. https://doi.org/10.2196/jmir.4579	monitoring & feedback to increase PA	increased PA	y 4-6 months	y 7-9 months	ITT	3	133	117	53.38	usual care	patients in family practices	via family practices	57.88		14.56% higher education	COPD or diabetes + sedentary	Netherlands	minutes of PA, self-efficacy (general + exercise), quality of life	n	n	n	n	n	n	n	y	n	y	y	n	n	n	n	n	y	n	y	n	n	n	n	n	n	n	n
finished	van Drongelen et al.	2014	health	van Drongelen, A., Boot, C. R. L., Hlobil, H., Twisk, J. W. R., Smid, T., & van der Beek, Allard J. (2014). Evaluation of an mHealth intervention aiming to improve health-related behavior and sleep and reduce fatigue among airline pilots. Scandinavian journal of work, environment & health, 40(6), 557–568. https://doi.org/10.1136/bmj.330.7495.843	Evaluation of an mHealth intervention aiming to improve health-related behavior and sleep and reduce fatigue among airline pilots	significant change in PA	6 months	n	completers	2	502	398	6.8	website with info about fatigue	airline pilots	publicity campaign, using intranet, internet, and news bulletins	40.9		pilot education	"chronic desease (4%)"	Netherlands	fatigue questionnaire, sleeping & dietary behavior, PA ( two questions on the recommended frequency of physical activity and exercise among healthy adults in the Netherlands)	n	y	y	y	n	n	n	n	n	n	n	n	n	n	n	n	n	n	n	n	n	n	n	n	n	n	n
finished	Vorrink et al.	2016	PA	Vorrink, S. N. W., Kort, H. S. M., Troosters, T., Zanen, P., & Lammers, J.-W. J. (2016). Efficacy of an mHealth intervention to stimulate physical activity in COPD patients after pulmonary rehabilitation. The European respiratory journal, 48(4), 1019–1029. https://doi.org/10.1183/13993003.00083-2016	Efficacy of an mHealth intervention to stimulate physical activity in COPD patients after rehabilitation	ignificant decrease over time in physical activity	3 months	y	completers	2	157	132	50.3	usual care	aged⩾40 years, who had completed a pulmonary rehabilitation programme of 3 months within the past 6 months and lived independently.	recruitment via physiotherapists	62.46	8.54		ung Disease ; completed a pulmonary rehabilitation programme of 3 months within the past 6 months and lived independently. Patients were not included in the trial if they were suffering from a comorbidity that greatly influences physical activity (GOLD) stage 2 or 3	Netherlands	FEV1 and FVC (lung function),m odified 6-min walk test (6MWT), chronic respiratory questionnaire (CRQ-SAS). Steps per day, weather ,BMI,	n	n	n	n	n	n	n	y	n	n	n	n	n	n	n	n	y	n	n	n	n	n	n	n	n	n	n
finished	Walsh et al.	2016	PA	Walsh, J. C., Corbett, T., Hogan, M., Duggan, J., & McNamara, A. (2016). An mHealth Intervention Using a Smartphone App to Increase Walking Behavior in Young Adults: A Pilot Study. JMIR mHealth and uHealth, 4(3), e109. https://doi.org/10.2196/mhealth.5227	influence of specific goal setting (steps + time vs time) on goal achievement	more improvement in experimental group	y 5 weeks	no	completers	2	58	55	72.2	goal of 30min walking per day (but no info how many steps)	convenience sample of university students	research participation website	20.5	2.07	university students	none	Ireland	steps per day	n	n	n	n	n	n	n	y	n	n	n	n	n	n	n	n	y	n	n	n	n	n	n	n	n	n	n
finished	Wang et al.	2016	PA	Wang, J. B., Cataldo, J. K., Ayala, G. X., Natarajan, L., Cadmus-Bertram, L., White, M. M.,. . . Pierce, J. P. (2016). Mobile and Wearable Device Features that Matter in Promoting Physical Activity. Journal of mobile technology in medicine, 5(2), 2–11. https://doi.org/10.7309/jmtm.5.2.2	Wearable Sensor/Device (Fitbit One) and SMS Text-Messaging Prompts to Increase Physical Activity in Overweight and Obese Adults: A Randomized Controlled Trial		6 weeks	n	completers	2	67	59	91	fitbit tracker without SMS	overweight /obese adults	convinience recruitment mostly from a mammography data base	48.2		61% higher education	overweight /obese	USA	accelerometer data (steps, MVPA-minutes per day)	n	n	n	n	n	n	n	n	n	n	n	n	n	n	n	n	n	n	n	n	n	y	n	n	n	n	n
finished	Zach et al.	2016	PA	Zach, S., Raviv, T., & Meckel, Y. (2016). Using information communication technologies (ICTs) for motivating female adolescents to exercise/run in their leisure time. Computers in Human Behavior, 60, 593–601. https://doi.org/10.1016/j.compedu.2010.07.023	Using information communication technologies (ICTs) for motivating female adolescents to exercise/run in their leisure time	significant change in PA	12 weeks	n	completers	3	100	100	100	teacher-guided-activity	female high school students				high schoolers	NA	Israel	PA: sit-ups, push-ups, long jump, flexibility, 12min run	n	n	n	n	n	n	n	n	n	n	n	n	n	n	n	n	y	n	n	n	n	n	n	n	n	n	n
[truncated: 13 more columns]

## Sheet: Sheet1
running number
authors
short title
title
year
obtained: how and where?
study number
study description
to include YN
why not?
design (exp, quasi-exp, correlation)
randomization YN
type of study (lab vs field)
duration
follow-up YN
time of follow-up in weeks after initial study start
use of wearables YN
use of smartphones YN
use of internet YN
a. monitoring
a diary
a self-monitoring
a goal setting
b. interaction
b feedback
b point of decision prompt
b norms
b role models
b social embeddedness
c. knowledge
c classes - physical training
c education
c consultation
d. tracking
d wearable PA tracker
d mobile phone PA tracker
gamification features
initial N
N who finished
control group
percent female initial
percent female who finished
mean age
sd age
education
population
health issues in population
country
method of analysis
DV
IV 1
IV 2
type of measurement (activity etc.)
results verbal
results test values (F, t, df, eta, chi, p, ……)
EFFECT SIZE
conclusion
coder
comment

## Sheet: print version
year-author
study description
results
exclusion (criterion)		design (RCT?)
follow-up
pre-post		lab vs field
duration / no of interactions		analysis (ITT vs completers)
N initial		mobile phone app
N completers		wearables
% female		trackers also in control group
control group		number of groups
population		text messages
recruitment		websites
age (+SD)		face-to-face
education		groupsetting
health issues		BCT
country		MoD
outcome variables (ALL)
PA self-report vs tracked
outcome 1		outcome 3
exp N1		exp N3
exp M1 base		exp M3 base
exp SD1 base		exp SD3 base
exp M1 post/follow-up		exp M3 post/follow-up
exp SD1 post/follow-up		exp SD3 post/follow-up
KG N1		KG N3
KG M1 base		KG M3 base
KG SD1 base		KG SD3 base
KG M1 post/follow-up		KG M3 post/follow-up
KG SD1 post/follow-up		KG SD3 post/follow-up
Δ1		Δ3
outcome 2		outcome 4
exp N2		exp N4
exp M2 base		exp M4 base
exp SD2 base		exp SD4 base
exp M2 post/follow-up		exp M4 post/follow-up
exp SD2 post/follow-up		exp SD4 post/follow-up
KG N2		KG N4
KG M2 base		KG M4 base
KG SD2 base		KG SD4 base
KG M2 post/follow-up		KG M4 post/follow-up
KG SD2 post/follow-up		KG SD4 post/follow-up
Δ2		Δ4
Δaverage
Correlation pre-post
coder
comment

## Sheet: Tabelle1
first.author	education	goals	self-help feedback	rewards	soc emb	info general	info individual	info where and when	instruction	model	anticipated regret	fear arousal	stress management	general communication skills	goal setting behav	goal setting outcome	action planning	barrier identification	set graded tasks	review of behav goal	review of outcome goal	behavioural contract	shaping	prompting generalisation	prompt self-monitoring	prompt self-monitoring outcome	provide feedback	teach prompts	environmental restructuring	prompt practice	follow-up prompts	prompt self talk	relapse prevention	motivational interviewing	time management	prompt rewards effort	provide rewards behavior	NOTHING	prompt focus success	prompt use of imagery	anticipation rewards	info other approval	info other behavior	social comparison	social support	role model
abraham	y	y	y			y		y	y						y					y											y
adams		y		y											y																					y
allman	y	y	y			y	y	y	y						y					y														y
cadmus	y	y	y						y						y							y			y
choi	y	y	y		y			y	y						y										y	y	y						y												y
chow
cotten	y	y				y		y							y				y
cowdery	y		y	y		y			y																		y										y
direito	y		y	y					y																y		y										y
fassnacht	y		y			y		y	y																y
frederix		y	y												y				y								y
fukuoka	y	y	y	y	y	y									y	y									y												y								y
gell	y	y	y		y	y		y	y						y	y		y							y								y		y										y
glynn			y																						y		y
hebden	y		y			y			y															y
kim13	y	y	y		y			y							y										y																				y
kim15	y	y	y			y	y	y							y											y							y
kim16	y		y			y	y																			y
kinnafick	y				y	y	y	y																																					y
lubans	y	y	y	y	y	y	y		y	y					y			y	y			y		y	y		y									y									y	y
maher	y	y	y	y	y			y							y										y											y	y					y	y	y
martin	y	y		y		y	y	y							y																					y	y
nguyen	y		y	y				y	y																y	y	y									y
partridge
poirier		y	y	y	y										y								y		y											y	y						y	y
prestwich		y	y												y		y											y
rubinstein	y		y			y	y	y	y																									y
silveira	y	y	y	y	y	y			y						y			y							y											y	y						y	y
smith
suggs
tabak	y	y	y	y					y						y										y		y										y
van der weegen		y	y												y		y	y							y		y
van.drongelen	y						y	y	y
wang_a
wang_b			y																											y
zach			y		y																				y																		y	y
first.author	education	goals	self-help feedback	rewards	soc emb	info general	info individual	info where and when	instruction	model	anticipated regret	fear arousal	stress management	general communication skills	goal setting behav	goal setting outcome	action planning	barrier identification	set graded tasks	review of behav goal	review of outcome goal	behavioural contract	shaping	prompting generalisation	prompt self-monitoring	prompt self-monitoring outcome	provide feedback	teach prompts	environmental restructuring	prompt practice	follow-up prompts	prompt self talk	relapse prevention	motivational interviewing	time management	prompt rewards effort	provide rewards behavior	NOTHING	prompt focus success	prompt use of imagery	anticipation rewards	info other approval	info other behavior	social comparison	social support	role model
abraham	y	y	y	n	n	y	n	y	y	n	n	n	n	n	y	n	n	n	n	y	n	n	n	n	n	n	n	n	n	n	y	n	n	n	n	n	n	n	n	n	n	n	n	n	n	n
adams	n	y	n	y	n	n	n	n	n	n	n	n	n	n	y	n	n	n	n	n	n	n	n	n	n	n	n	n	n	n	n	n	n	n	n	y	n	n	n	n	n	n	n	n	n	n
allman	y	y	y	n	n	y	y	y	y	n	n	n	n	n	y	n	n	n	n	y	n	n	n	n	n	n	n	n	n	n	n	n	n	y	n	n	n	n	n	n	n	n	n	n	n	n
cadmus	y	y	y	n	n	n	n	n	y	n	n	n	n	n	y	n	n	n	n	n	n	y	n	n	y	n	n	n	n	n	n	n	n	n	n	n	n	n	n	n	n	n	n	n	n	n
choi	y	y	y	n	y	n	n	y	y	n	n	n	n	n	y	n	n	n	n	n	n	n	n	n	y	y	y	n	n	n	n	n	y	n	n	n	n	n	n	n	n	n	n	n	y	n
chow	n	n	n	n	n	n	n	n	n	n	n	n	n	n	n	n	n	n	n	n	n	n	n	n	n	n	n	n	n	n	n	n	n	n	n	n	n	n	n	n	n	n	n	n	n	n
cotten	y	y	n	n	n	y	n	y	n	n	n	n	n	n	y	n	n	n	y	n	n	n	n	n	n	n	n	n	n	n	n	n	n	n	n	n	n	n	n	n	n	n	n	n	n	n
cowdery	y	n	y	y	n	y	n	n	y	n	n	n	n	n	n	n	n	n	n	n	n	n	n	n	n	n	y	n	n	n	n	n	n	n	n	n	y	n	n	n	n	n	n	n	n	n
direito	y	n	y	y	n	n	n	n	y	n	n	n	n	n	n	n	n	n	n	n	n	n	n	n	y	n	y	n	n	n	n	n	n	n	n	n	y	n	n	n	n	n	n	n	n	n
fassnacht	y	n	y	n	n	y	n	y	y	n	n	n	n	n	n	n	n	n	n	n	n	n	n	n	y	n	n	n	n	n	n	n	n	n	n	n	n	n	n	n	n	n	n	n	n	n
frederix	n	y	y	n	n	n	n	n	n	n	n	n	n	n	y	n	n	n	y	n	n	n	n	n	n	n	y	n	n	n	n	n	n	n	n	n	n	n	n	n	n	n	n	n	n	n
fukuoka	y	y	y	y	y	y	n	n	n	n	n	n	n	n	y	y	n	n	n	n	n	n	n	n	y	n	n	n	n	n	n	n	n	n	n	n	y	n	n	n	n	n	n	n	y	n
gell	y	y	y	n	y	y	n	y	y	n	n	n	n	n	y	y	n	y	n	n	n	n	n	n	y	n	n	n	n	n	n	n	y	n	y	n	n	n	n	n	n	n	n	n	y	n
glynn	n	n	y	n	n	n	n	n	n	n	n	n	n	n	n	n	n	n	n	n	n	n	n	n	y	n	y	n	n	n	n	n	n	n	n	n	n	n	n	n	n	n	n	n	n	n
hebden	y	n	y	n	n	y	n	n	y	n	n	n	n	n	n	n	n	n	n	n	n	n	n	y	n	n	n	n	n	n	n	n	n	n	n	n	n	n	n	n	n	n	n	n	n	n
kim13	y	y	y	n	y	n	n	y	n	n	n	n	n	n	y	n	n	n	n	n	n	n	n	n	y	n	n	n	n	n	n	n	n	n	n	n	n	n	n	n	n	n	n	n	y	n
kim15	y	y	y	n	n	y	y	y	n	n	n	n	n	n	y	n	n	n	n	n	n	n	n	n	n	y	n	n	n	n	n	n	y	n	n	n	n	n	n	n	n	n	n	n	n	n
kim16	y	n	y	n	n	y	y	n	n	n	n	n	n	n	n	n	n	n	n	n	n	n	n	n	n	y	n	n	n	n	n	n	n	n	n	n	n	n	n	n	n	n	n	n	n	n
kinnafick	y	n	n	n	y	y	y	y	n	n	n	n	n	n	n	n	n	n	n	n	n	n	n	n	n	n	n	n	n	n	n	n	n	n	n	n	n	n	n	n	n	n	n	n	y	n
lubans	y	y	y	y	y	y	y	n	y	y	n	n	n	n	y	n	n	y	y	n	n	y	n	y	y	n	y	n	n	n	n	n	n	n	n	y	n	n	n	n	n	n	n	n	y	y
maher	y	y	y	y	y	n	n	y	n	n	n	n	n	n	y	n	n	n	n	n	n	n	n	n	y	n	n	n	n	n	n	n	n	n	n	y	y	n	n	n	n	y	y	y	n	n
martin	y	y	n	y	n	y	y	y	n	n	n	n	n	n	y	n	n	n	n	n	n	n	n	n	n	n	n	n	n	n	n	n	n	n	n	y	y	n	n	n	n	n	n	n	n	n
nguyen	y	n	y	y	n	n	n	y	y	n	n	n	n	n	n	n	n	n	n	n	n	n	n	n	y	y	y	n	n	n	n	n	n	n	n	y	n	n	n	n	n	n	n	n	n	n
partridge	n	n	n	n	n	n	n	n	n	n	n	n	n	n	n	n	n	n	n	n	n	n	n	n	n	n	n	n	n	n	n	n	n	n	n	n	n	n	n	n	n	n	n	n	n	n
poirier	n	y	y	y	y	n	n	n	n	n	n	n	n	n	y	n	n	n	n	n	n	n	y	n	y	n	n	n	n	n	n	n	n	n	n	y	y	n	n	n	n	n	y	y	n	n
prestwich	n	y	y	n	n	n	n	n	n	n	n	n	n	n	y	n	y	n	n	n	n	n	n	n	n	n	n	y	n	n	n	n	n	n	n	n	n	n	n	n	n	n	n	n	n	n
rubinstein	y	n	y	n	n	y	y	y	y	n	n	n	n	n	n	n	n	n	n	n	n	n	n	n	n	n	n	n	n	n	n	n	n	y	n	n	n	n	n	n	n	n	n	n	n	n
silveira	y	y	y	y	y	y	n	n	y	n	n	n	n	n	y	n	n	y	n	n	n	n	n	n	y	n	n	n	n	n	n	n	n	n	n	y	y	n	n	n	n	n	y	y	n	n
smith	n	n	n	n	n	n	n	n	n	n	n	n	n	n	n	n	n	n	n	n	n	n	n	n	n	n	n	n	n	n	n	n	n	n	n	n	n	n	n	n	n	n	n	n	n	n
suggs	n	n	n	n	n	n	n	n	n	n	n	n	n	n	n	n	n	n	n	n	n	n	n	n	n	n	n	n	n	n	n	n	n	n	n	n	n	n	n	n	n	n	n	n	n	n
tabak	y	y	y	y	n	n	n	n	y	n	n	n	n	n	y	n	n	n	n	n	n	n	n	n	y	n	y	n	n	n	n	n	n	n	n	n	y	n	n	n	n	n	n	n	n	n
van der weegen	n	y	y	n	n	n	n	n	n	n	n	n	n	n	y	n	y	y	n	n	n	n	n	n	y	n	y	n	n	n	n	n	n	n	n	n	n	n	n	n	n	n	n	n	n	n
van.drongelen	y	n	n	n	n	n	y	y	y	n	n	n	n	n	n	n	n	n	n	n	n	n	n	n	n	n	n	n	n	n	n	n	n	n	n	n	n	n	n	n	n	n	n	n	n	n
wang_a	n	n	n	n	n	n	n	n	n	n	n	n	n	n	n	n	n	n	n	n	n	n	n	n	n	n	n	n	n	n	n	n	n	n	n	n	n	n	n	n	n	n	n	n	n	n
wang_b	n	n	y	n	n	n	n	n	n	n	n	n	n	n	n	n	n	n	n	n	n	n	n	n	n	n	n	n	n	y	n	n	n	n	n	n	n	n	n	n	n	n	n	n	n	n
zach	n	n	y	n	y	n	n	n	n	n	n	n	n	n	n	n	n	n	n	n	n	n	n	n	y	n	n	n	n	n	n	n	n	n	n	n	n	n	n	n	n	n	y	y	n	n
	23	19	26	11	10	15	8	14	15	1	0	0	0	0	19	2	2	4	3	2	0	2	1	2	16	4	9	1	0	1	1	0	3	2	1	7	8	0	0	0	0	1	4	4	6	1

## Sheet: Legende
	gemeinsam codiert			former labels:
	ausgeschlossen			yellow
	no access			pink
	weird stuff			white
	Unstimmigkeit			blue
dc	double coding			green
	under construction
				labels:
				finished	ready to use
				excluded	do not use
				maybe	reassess or recode
				needs calculations	take care of confidence intervals and stuff
				pink	need to code
				use other entry	coded twice
3	no tailoring
2	tailored on theory
1	tailored
				double coding:		noch nicht doppelt codiert
					dc	doppelt codiert
					dc - nur zweiter Teil	nur die hinteren Spalten
