# Supplementary material for: Key Elements of mHealth Interventions to Successfully Increase Physical Activity: Meta-Regression
Source: JMIR Mhealth Uhealth. 2018 Nov 12;6(11):e10076. doi: 10.2196/10076 (PMC6256104; doi:10.2196/10076)
Supplement: Multimedia Appendix 2 [file mhealth_v6i11e10076_app2.zip]

Archive with 2 entries (2 files):
- MM2a_data.xlsx
- MM2b_analysis_script.R
