# Supplementary material for: Key Elements of mHealth Interventions to Successfully Increase Physical Activity: Meta-Regression
Source: JMIR Mhealth Uhealth. 2018 Nov 12;6(11):e10076. doi: 10.2196/10076 (PMC6256104; doi:10.2196/10076)
Supplement: Multimedia Appendix 2 [file mhealth_v6i11e10076_app2.zip › MM2a_data.xlsx]

## Sheet: coded
progress	first.author	double-coded	study_number	year	main.objective	citation	number-of-groups	N_initial	N_completers	percent_female	control.group	population	recruitment	age_M	age_SD	education	health_issues	country	self_both	no_outcomes	computation_of_ES_Base	computation_of_ES_Post	outcome.1	outcome_no.1	outcome_tracked.1	expN.1	expMBase.1	expSDBase.1	expMPost.1	expSDPost.1	coN.1	coMBase.1	coSDBase.1	coMPost.1	coSDPost.1	pBase.1	pPost.1	tBase.1	tPost.1	fBase.1	fPost.1	prop1Base.1	prop2Base.1	prop1Post.1	prop2Post.1	delta.1	outcome.2	outcome_no.2	outcome_tracked.2
excluded	cocker					Cocker, K. de, Spittaels, H., Cardon, G., Bourdeaudhuij, I. de, & Vandelanotte, C. (2012). Web-based, computer-tailored, pedometer-based physical activity advice: Development, dissemination through general practice, acceptability, and preliminary efficacy in a randomized controlled trial. Journal of medical Internet research, 14(2), 115–127. https://doi.org/10.1093/aje/kwi054]		92	69	59	pedometer-only					64% higher education	none (good to very good health)	Netherlands	both: self (IPAQ) + tracked				steps/day tracked			10	9162	2542	10668	3826	10	9549	4903	13690	4743												self-reported walking (min/day)
excluded	dlugonski					Dlugonski, D., Motl, R. W., Mohr, D. C., & Sandroff, B. M. (2012). Internet-delivered behavioral intervention to increase physical activity in persons with multiple sclerosis: sustainability and secondary outcomes. Psychology, health & medicine, 17(6), 636–651. https://doi.org/10.1080/13548506.2011.652640
excluded	dorsch	dc				Dorsch, Andrew K.; Thomas, Seth; Xu, Xiaoyu; Kaiser, William; Dobkin, Bruce H. (2015): SIRRACT: An International Randomized Clinical Trial of Activity Feedback During Inpatient Stroke Rehabilitation Enabled by Wireless Sensing. In: Neurorehabilitation and neural repair 29 (5), S. 407–415. DOI: 10.1177/1545968314550369.
excluded	foley	dc				Foley, P., Levine, E., Askew, S., Puleo, E., Whiteley, J., Batch, B.,. . . Bennett, G. (2012). Weight gain prevention among black women in the rural community health center setting: The Shape Program. BMC public health, 12. https://doi.org/10.1186/1471-2458-12-305
excluded	gerber	dc				Gerber, B. S., Schiffer, L., Brown, A. A., Berbaum, M. L., Rimmer, J. H., Braunschweig, C. L., & Fitzgibbon, M. L. (2013). Video telehealth for weight maintenance of African-American women. Journal of telemedicine and telecare, 19(5), 266–272. https://doi.org/10.1177/1357633X13490901
excluded	gillham	dc				Gillham, S., & Endacott, R. (2010). Impact of enhanced secondary prevention on health behaviour in patients following minor stroke and transient ischaemic attack: a randomized controlled trial. Clinical rehabilitation, 24(9), 822–830. https://doi.org/10.1177/0269215510367970
excluded	izquierdo	dc				Izquierdo, R., Lagua, C. T., Meyer, S., Ploutz-Snyder, R. J., Palmas, W., Eimicke, J. P.,. . . Weinstock, R. S. (2010). Telemedicine intervention effects on waist circumference and body mass index in the IDEATel project. Diabetes technology & therapeutics, 12(3), 213–220. https://doi.org/10.1089/dia.2009.0102
excluded	jennings	dc				Jennings, C. A., Vandelanotte, C., Caperchione, C. M., & Mummery, W. K. (2014). Effectiveness of a web-based physical activity intervention for adults with Type 2 diabetes-A randomised controlled trial. Preventive Medicine: An International Journal Devoted to Practice and Theory, 60, 33–40. https://doi.org/10.1016/0749-5978(91)90020-T		436
excluded	king1	dc				King, A. C., Hekler, E. B., Castro, C. M., Buman, M. P., Marcus, B. H., Friedman, R. H., & Napolitano, M. A. (2014). Exercise advice by humans versus computers: maintenance effects at 18 months. Health psychology : official journal of the Division of Health Psychology, American Psychological Association, 33(2), 192–196. https://doi.org/10.1037/a0030646
excluded	kowalczewski					Kowalczewski, J., Chong, S. L., Galea, M., & Prochazka, A. (2011). In-home tele-rehabilitation improves tetraplegic hand function. Neurorehabilitation and neural repair, 25(5), 412–422. https://doi.org/10.1177/1545968310394869
excluded	kraal	dc				Kraal, J. J., Peek, N., van den Akker-Van Marle, M. E., & Kemps, H. M. C. (2014). Effects and costs of home-based training with telemonitoring guidance in low to moderate risk patients entering cardiac rehabilitation: The FIT@Home study. BMC cardiovascular disorders, 13, 82. https://doi.org/10.1186/1471-2261-13-82
excluded	lee	dc				Lee, H., Kane, I., Brar, J., & Sereika, S. (2014). Telephone-delivered physical activity intervention for individuals with serious mental illness: a feasibility study. Journal of the American Psychiatric Nurses Association, 20(6), 389–397. https://doi.org/10.1177/1078390314561497
excluded	linde	dc				Linde, J. A., Jeffery, R. W., Crow, S. J., Brelje, K. L., Pacanowski, C. R., Gavin, K. L., & Smolenski, D. J. (2015). The Tracking Study: description of a randomized controlled trial of variations on weight tracking frequency in a behavioral weight loss program. 10th Anniversary Special Issue, 40, 199–211. https://doi.org/10.1016/j.cct.2014.12.007
excluded	loeppke					Loeppke, Ron; Edington, Dee; Bender, Joel; Reynolds, Ashley; Baicker, Bandura, Bickmore, Burton, Cassell, Edington, Edington, Hunter, Loeppke, Loeppke, Loeppke, Loeppke, McLellan, Noar, Svensson, Taitel, Topol, Watson, Webb (2013): The association of technology in a workplace wellness program with health risk factor reduction. In: Journal of Occupational and Environmental Medicine 55 (3), S. 259–…
excluded	marcus	dc				Marcus, B. H., Hartman, S. J., Larsen, B. A., Pekmezi, D., Dunsiger, S. I., Linke, S.,. . . Rojas, C. (2016). Pasos Hacia La Salud: A randomized controlled trial of an internet-delivered physical activity intervention for Latinas. The international journal of behavioral nutrition and physical activity, 13. https://doi.org/10.4278/0890-1171-19.4.304
excluded	marsaux	dc				Marsaux, C. F. M., Celis-Morales, C., Fallaize, R., Macready, A. L., Kolossa, S., Woolhead, C.,. . . Saris, W. H. M. (2015). Effects of a Web-based personalized intervention on physical activity in European adults:A randomized controlled trial. Journal of medical Internet research, 17(10), No-Specified. https://doi.org/10.1186/2055-5784-1-4]
excluded	migneault	dc		2012	health	Migneault, J. P., Dedier, J. J., Wright, J. A., Heeren, T., Campbell, M. K., Morisky, D. E.,. . . Friedman, R. H. (2012). A culturally adapted telecommunication system to improve physical activity, diet quality, and medication adherence among hypertensive African-Americans: a randomized controlled trial. Annals of behavioral medicine : a publication of the Society of Behavioral Medicine, 43(1), 6…
excluded	naimark	dc				Naimark, J. S., Madar, Z., & Shahar, D. R. (2015). The Impact of a Web-Based App (eBalance) in Promoting Healthy Lifestyles: Randomized Controlled Trial. Journal of medical Internet research, 17(3). https://doi.org/10.2196/jmir.3682		99	85
excluded	neufeld			2016	weight	Neufeld, N. D. (2016). Outcome analysis of the B.E. S.T.R.O.N.G. Childhood obesity treatment program: Effectiveness of an eight-week family-based childhood obesity program using an internet-based health tracker. Childhood Obesity, 12(4), 227–236. https://doi.org/10.1542/peds.2007-2329C
excluded	Nguyen2			2013	weight	Nguyen, B., Shrewsbury, V. A., O'Connor, J., Steinbeck, K. S., Hill, A. J., Shah, S.,. . . Baur, L. A. (2013). Two-year outcomes of an adjunctive telephone coaching and electronic contact intervention for adolescent weight-loss maintenance: The Loozit randomized controlled trial. International Journal of Obesity, 37(3), 468–472. https://doi.org/10.1097/00005650-199102000-00008
excluded	nolan	dc				Nolan, R. P., Upshur, R. E., Lynn, H., Crichton, T., Rukholm, E., Stewart, D. E.,. . . Chen, M. H. (2011). Therapeutic benefit of preventive telehealth counseling in the Community Outreach Heart Health and Risk Reduction Trial. The American Journal of Cardiology, 107(5), 690–696. https://doi.org/10.1016/j.amjcard.2010.10.050
excluded	oh	dc				Oh, B., Cho, B., Han, M. K., Choi, H., Lee, M. N., Kang, H.-C.,. . . Kim, Y. (2015). The Effectiveness of Mobile Phone-Based Care for Weight Control in Metabolic Syndrome Patients: Randomized Controlled Trial. JMIR mHealth and uHealth, 3(3), e83. https://doi.org/10.2196/mhealth.4222
excluded	patrick					Patrick, K., Raab, F., Adams, M. A., Dillon, L., Zabinski, M., Rock, C. L.,. . . Norman, G. J. (2009). A Text Message-Based Intervention for Weight Loss: Randomized Controlled Trial. Journal of medical Internet research, 11(1). https://doi.org/10.2196/jmir.1100
excluded	peters	dc				Peters, S., Hentschke, C., & Pfeifer, K. (2013). Internet-based "e-training" as exercise intervention for health promotion: results from 2 intervention studies [Internetbasiertes "e-Training" als Bewegungs-intervention zur Gesundheitsforderung: Ergebnisse aus 2 Interventionsstudien]. Die Rehabilitation, 52(3), 173–181. https://doi.org/10.1055/s-0033-1343490
excluded	ruhle	dc				Ruhle, K. H., Franke, K. J., Domanski, U., Schroder, M., & Nilius, G. (2013). Telemonitoring of bike exercise training in patients with obstructive sleep apnoea [Telemonitoring von Fahrrad-Heimtraining bei Patienten mit obstruktiver Schlafapnoe]. Pneumologie (Stuttgart, Germany), 67(6), 321–326. https://doi.org/10.1055/s-0033-1344151
excluded	salaffi					Salaffi, F., Ciapetti, A., Gasparini, S., Atzeni, F., Sarzi-Puttini, P., & Baroni, M. (2015). Web/Internet-based telemonitoring of a randomized controlled trial evaluating the time-integrated effects of a 24-week multicomponent intervention on key health outcomes in patients with fibromyalgia. Clinical and experimental rheumatology, 33(1 Suppl 88), 101.
excluded	tanaka	dc				Tanaka, M., Adachi, Y., Adachi, K., & Sato, C. (2010). Effects of a non-face-to-face behavioral weight-control program among Japanese overweight males: a randomized controlled trial. International journal of behavioral medicine, 17(1), 17–24. https://doi.org/10.1007/s12529-009-9057-1
excluded	vandelanotte	dc				Vandelanotte, C., Duncan, M. J., Plotnikoff, R. C., & Mummery, W. K. (2012). Do participants' preferences for mode of delivery (text, video, or both) influence the effectiveness of a Web-based physical activity intervention? Journal of medical Internet research, 14(1), e37. https://doi.org/10.2196/jmir.1998
excluded	walthouwer	dc				Walthouwer, M. J., Oenema, A., Lechner, L., & Vries, H. de. (2015). Use and Effectiveness of a Video- and Text-Driven Web-Based Computer-Tailored Intervention: Randomized Controlled Trial. Journal of medical Internet research, 17(9), e222. https://doi.org/10.2196/jmir.4496
excluded	wangberg					Wangberg, S. C. (2008). An Internet-based diabetes self-care intervention tailored to self-efficacy. Health education research, 23(1), 170–179. https://doi.org/10.1093/her/cym014
excluded	wanner					Wanner, M., Martin-Diener, E., Braun-Fahrlander, C., Bauer, G., & Martin, B. W. (2009). Effectiveness of Active-Online, an individually tailored physical activity intervention, in a real-life setting: Randomized controlled trial. Journal of medical Internet research, 11(3), 1–14. https://doi.org/10.1139/h08-103]
excluded	watson					Watson, A., Bickmore, T., Cange, A., Kulshreshtha, A., & Kvedar, J. (2012). An Internet-based virtual coach to promote physical activity adherence in overweight adults: Randomized controlled trial. Journal of medical Internet research, 14(1), 44–55. https://doi.org/10.1146/annurev.publhealth.031308.100235]
excluded	weinstock	dc				Weinstock, R. S., Brooks, G., Palmas, W., Morin, P. C., Teresi, J. A., Eimicke, J. P.,. . . Shea, S. (2011). Lessened decline in physical activity and impairment of older adults with diabetes with telemedicine and pedometer use: results from the IDEATel study. Age and ageing, 40(1), 98–105. https://doi.org/10.1093/ageing/afq147
excluded	wijsman					Wijsman, C. A., Westendorp, R. G. J., Verhagen, Evert A. L. M, Catt, M., Slagboom, P. E., de Craen, Anton J. M,. . . Mooijaart, S. P. (2013). Effects of a web-based intervention on physical activity and metabolism in older adults: Randomized controlled trial. Journal of medical Internet research, 15(11), 20–32. https://doi.org/10.1038/oby.2010.34
excluded	williams2					Williams, E. D., Bird, D., Forbes, A. W., Russell, A., Ash, S., Friedman, R.,. . . Oldenburg, B. (2012). Randomised controlled trial of an automated, interactive telephone intervention (TLC Diabetes) to improve type 2 diabetes management: baseline findings and six-month outcomes. BMC public health, 12, 602. https://doi.org/10.1186/1471-2458-12-602
excluded	wister					Wister, A., Loewen, N., Kennedy-Symonds, H., McGowan, B., McCoy, B., & Singer, J. (2007). One-year follow-up of a therapeutic lifestyle intervention targeting cardiovascular disease risk. CMAJ : Canadian Medical Association journal = journal de l'Association medicale canadienne, 177(8), 859–865. https://doi.org/10.1503/cmaj.061059
excluded						Oh, J.-A., Kim, H.-S., Yoon, K.-H., & Choi, E.-S. (2003). A telephone-delivered intervention to improve glycemic control in type 2 diabetic patients. Yonsei medical journal, 44(1), 1–8. https://doi.org/10.3349/ymj.2003.44.1.1
excluded						Kurti, A. N., Logan, H., Manini, T., & Dallery, J. (2015). Physical Activity Behavior, Barriers to Activity, and Opinions About a Smartphone-Based Physical Activity Intervention Among Rural Residents. Telemedicine and E-Health, 21(1), 16–23. https://doi.org/10.1089/tmj.2014.0034
excluded	nundy					Nundy, S., Mishra, A., Hogan, P., Lee, S. M., Solomon, M. C., & Peek, M. E. (2014). How do mobile phone diabetes programs drive behavior change? Evidence from a mixed methods observational cohort study. The Diabetes Educator, 40(6), 806–819. https://doi.org/10.1177/014572170102700309
excluded	pedone					Pedone, C., Chiurco, D., Scarlata, S., & Incalzi, R. A. (2013). Efficacy of multiparametric telemonitoring on respiratory outcomes in elderly people with COPD: a randomized controlled trial. BMC health services research, 13, 82. https://doi.org/10.1186/1472-6963-13-82
excluded	mattila	dc		2013	health	Mattila, E., Orsama, A. L., Ahtinen, A., Hopsu, L., Leino, T., & Korhonen, I. (2013). Personal health technologies in employee health promotion: usage activity, usefulness, and health-related outcomes in a 1-year randomized controlled trial. JMIR mHealth and uHealth, 1(2), e16. https://doi.org/10.2196/mhealth.2557
excluded	ahn					Ahn, A., & Choi, J. (2016). A one-way text messaging intervention for obesity. Journal of telemedicine and telecare, 22(3), 148–152. https://doi.org/10.1177/1357633X15591129
excluded	kim					Kim, H.-S., & Jeong, H.-S. (2007). A nurse short message service by cellular phone in type-2 diabetic patients for six months. Journal of clinical nursing, 16(6), 1082–1087. https://doi.org/10.1111/j.1365-2702.2007.01698.x
excluded	kim					Kim, H.-S., & Oh, J.-A. (2003). Adherence to diabetes control recommendations: impact of nurse telephone calls. Journal of advanced nursing, 44(3), 256–261.
excluded	lin					Lin, M., Mahmooth, Z., Dedhia, N., Frutchey, R., Mercado, C. E., Epstein, D. H.,. . . Cheskin, L. J. (2015). Tailored, Interactive Text Messages for Enhancing Weight Loss Among African American Adults: The TRIMM Randomized Controlled Trial. The American Journal of Medicine, 128(8), 896–904. https://doi.org/10.1016/j.amjmed.2015.03.013
excluded	llanos					Llanos, A. A. M., Krok, J. L., Peng, J., Pennell, M. L., Vitolins, M. Z., Degraffinreid, C. R., & Paskett, E. D. (2014). Effects of a walking intervention using mobile technology and interactive voice response on serum adipokines among postmenopausal women at increased breast cancer risk. Hormones & cancer, 5(2), 98–103. https://doi.org/10.1007/s12672-013-0168-4
excluded	love-osborne					Love-Osborne, K., Fortune, R., Sheeder, J., Federico, S., & Haemer, M. A. (2014). School-based health center-based treatment for obese adolescents: Feasibility and body mass index effects. Childhood Obesity, 10(5), 424–431. https://doi.org/10.1542/peds.2006-2314
excluded	niet					Niet, J. de, Timman, R., Bauer, S., van den Akker, E., Buijks, H., Klerk, C. de,. . . Passchier, J. (2012). The effect of a short message service maintenance treatment on body mass index and psychological well-being in overweight and obese children: a randomized controlled trial. Pediatric obesity, 7(3), 205–219. https://doi.org/10.1111/j.2047-6310.2012.00048.x
excluded	park					Park, A. H., Lee, S. J., & Oh, S. J. (2015). The effects of a smoking cessation programme on health-promoting lifestyles and smoking cessation in smokers who had undergone percutaneous coronary intervention. International Journal of Nursing Practice, 21(2), 107–117. https://doi.org/10.1159/000079837
excluded	pratt	dc				Partridge, S. R., McGeechan, K., Hebden, L., Balestracci, K., Wong, A. T. Y., Denney-Wilson, E.,. . . Allman-Farinelli, M. (2015). Effectiveness of a mHealth Lifestyle Program With Telephone Support (TXT2BFiT) to Prevent Unhealthy Weight Gain in Young Adults: Randomized Controlled Trial. JMIR mHealth and uHealth, 3(2). https://doi.org/10.2196/mhealth.4530
excluded	stavrakakis					Stavrakakis, N., Booij, S. H., Roest, A. M., Jonge, P. de, Oldehinkel, A. J., & Bos, E. H. (2015). Temporal dynamics of physical activity and affect in depressed and nondepressed individuals: Special Issue: eHealth/mHealth. Health Psychology, 34(Suppl), 1268–1277. https://doi.org/10.1136/bjsports-2011-090185
excluded	turner-mcGrievy1	dc				Turner-McGrievy, G. M., & Tate, D. F. (2014). Are we sure that Mobile Health is really mobile? An examination of mobile device use during two remotely-delivered weight loss interventions. International Journal of Medical Informatics, 83(5), 313–319. https://doi.org/10.1016/j.ijmedinf.2014.01.002
excluded	vilchis	dc				Vilchis-Gil, J., Kluender-Kluender, M., Duque, X., & Flores-Huerta, S. (2016). Decreased Body Mass Index in Schoolchildren After Yearlong Information Sessions With Parents Reinforced With Web and Mobile Phone Resources: Community Trial. Journal of medical Internet research, 18(6), 129–140. https://doi.org/10.2196/jmir.5584
excluded	wayne					Wayne, N., Perez, D. F., Kaplan, D. M., & Ritvo, P. (2015). Health Coaching Reduces HbA1c in Type 2 Diabetic Patients From a Lower-Socioeconomic Status Community: A Randomized Controlled Trial. Journal of medical Internet research, 17(10). https://doi.org/10.2196/jmir.4871
excluded	wharton					Wharton, C. M., Johnston, C. S., Cunningham, B. K., & Sterner, D. (2014). Dietary Self-Monitoring, But Not Dietary Quality, Improves With Use of Smartphone App Technology in an 8-Week Weight Loss Trial. Journal of Nutrition Education and Behavior, 46(5), 440–444. https://doi.org/10.1016/j.jneb.2014.04.291
excluded	williams					Williams, D. A., Kuper, D., Segar, M., Mohan, N., Sheth, M., & Clauw, D. J. (2010). Internet-enhanced management of fibromyalgia: a randomized controlled trial. Pain, 151(3), 694–702. https://doi.org/10.1016/j.pain.2010.08.034
excluded	varnfield	dc				Varnfield, M., Karunanithi, M., Lee, C.-K., Honeyman, E., Arnold, D., Ding, H.,. . . Walters, D. L. (2014). Smartphone-based home care model improved use of cardiac rehabilitation in postmyocardial infarction patients: results from a randomised controlled trial. Heart (British Cardiac Society), 100(22), 1770–1779. https://doi.org/10.1136/heartjnl-2014-305783
excluded	ambeba					Ambeba, E. J., Ye, L., Sereika, S. M., Styn, M. A., Acharya, S. D., Sevick, M. A.,. . . Burke, L. E. (2015). The use of mHealth to deliver tailored messages reduces reported energy and fat intake. Journal of Cardiovascular Nursing, 30(1), 35–43. https://doi.org/10.1016/j.amepre.2013.07.005
excluded	burke					Burke, L. E., Styn, M. A., Sereika, S. M., Conroy, M. B., Ye, L., Glanz, K.,. . . Ewing, L. J. (2012). Using mHealth Technology to Enhance Self-Monitoring for Weight Loss: A Randomized Trial. Realizing Population-Level Improvement for All Children’s Cognitive, Affective, and Behavioral Health, 43(1), 20–26. https://doi.org/10.1016/j.amepre.2012.03.016
excluded	hartin	dc				Hartin, P. J., Nugent, C. D., McClean, S. I., Cleland, I., Tschanz, J. T., Clark, C. J., & Norton, M. C. (2016). The Empowering Role of Mobile Apps in Behavior Change Interventions: The Gray Matters Randomized Controlled Trial. JMIR mHealth and uHealth, 4(3). https://doi.org/10.2196/mhealth.4878
excluded	henry	dc				Henry, B. L., & Moore, D. J. (2016). Preliminary Findings Describing Participant Experience With iSTEP, an mHealth Intervention to Increase Physical Activity and Improve Neurocognitive Function in People Living With HIV. Janac-Journal of the Association of Nurses in Aids Care, 27(4), 495–511. https://doi.org/10.1016/j.jana.2016.01.001
excluded	hutchesson	dc				Hutchesson, M. J., Tan, C. Y., Morgan, P., Callister, R., & Collins, C. (2016). Enhancement of Self-Monitoring in a Web-Based Weight Loss Program by Extra Individualized Feedback and Reminders: Randomized Trial. Journal of medical Internet research, 18(4), 50–60. https://doi.org/10.2196/jmir.4100
excluded	irvine	dc				Irvine, A. B., Russell, H., Manocchia, M., Mino, D. E., Glassen, T. C., Morgan, R.,. . . Ary, D. V. (2015). Mobile-Web App to Self-Manage Low Back Pain: Randomized Controlled Trial. Journal of medical Internet research, 17(1). https://doi.org/10.2196/jmir.3130
excluded	lau1	dc		2015	PA	Lau, E. Y., Lau, P. W. C., Cai, B., & Archer, E. (2015). The effects of text message content on the use of an Internet-based physical activity intervention in Hong Kong Chinese adolescents. Journal of health communication, 20(9), 1041–1051. https://doi.org/10.2196/jmir.1639
excluded	little					Little, P., Stuart, B., Hobbs, F. R., Kelly, J., Smith, E. R., Bradbury, K. J.,. . . Yardley, L. (2016). An internet-based intervention with brief nurse support to manage obesity in primary care (POWeR+): a pragmatic, parallel-group, randomised controlled trial. The Lancet Diabetes & Endocrinology, 4(10), 821–828. https://doi.org/10.1016/S2213-8587(16)30099-7
excluded	petrella			2014	PA	Petrella, R. J., Stuckey, M. I., Shapiro, S., & Gill, D. P. (2014). Mobile health, exercise and metabolic risk: a randomized controlled trial. BMC public health, 14. https://doi.org/10.1186/1471-2458-14-1082		149	127	74.5	health education / exercise plan	≥2 metabolic syndrome risk factors	print and radio advertisements, word of mouth, community presentations and physician referral			NA	≥2 metabolic syndrome risk factors	Canada	both				Average frequency of physical activity (in last 7 days), median (IQR)‡			75	(Median) 2.5	3.5			74	3	4														pVO2max
excluded	silva					Silva, C., Fassnacht, D. B., Ali, K., Goncalves, S., Conceicao, E., Vaz, A.,. . . Machado, P. P. P. (2015). Promoting health behaviour in portuguese children via Short Message Service: The efficacy of a text-messaging programme. Journal of health psychology, 20(6), 806–815. https://doi.org/10.1016/j.pec.2010.03.014
excluded	sparrow	dc				Sparrow, D., Gottlieb, D. J., Demolles, D., & Fielding, R. A. (2011). Increases in muscle strength and balance using a resistance training program administered via a telecommunications system in older adults. The journals of gerontology. Series A, Biological sciences and medical sciences, 66(11), 1251–1257. https://doi.org/10.1093/gerona/glr138
excluded	steinberg					Steinberg, D. M., Levine, E. L., Lane, I., Askew, S., Foley, P. B., Puleo, E., & Bennett, G. G. (2014). Adherence to self-monitoring via interactive voice response technology in an eHealth intervention targeting weight gain prevention among Black women: Randomized controlled trial. Journal of medical Internet research, 16(4), 1–12. https://doi.org/10.1016/j.cct.2007.02.007]
excluded	steinberg2					Steinberg, D. M., Levine, E. L., Askew, S., Foley, P., & Bennett, G. G. (2013). Daily Text Messaging for Weight Control Among Racial and Ethnic Minority Women: Randomized Controlled Pilot Study. Journal of medical Internet research, 15(11). https://doi.org/10.2196/jmir.2844
excluded	turk					Turk, M. W., Elci, O. U., Wang, J., Sereika, S. M., Ewing, L. J., Acharya, S. D.,. . . Burke, L. E. (2013). Self-Monitoring as a Mediator of Weight Loss in the SMART Randomized Clinical Trial. International journal of behavioral medicine, 20(4), 556–561. https://doi.org/10.1007/s12529-012-9259-9
excluded						Aschbrenner, K. A., Naslund, J. A., Barre, L. K., Mueser, K. T., Kinney, A., & Bartels, S. J. (2015). Peer health coaching for overweight and obese individuals with serious mental illness: intervention development and initial feasibility study. Translational Behavioral Medicine, 5(3), 277–284. https://doi.org/10.1007/s13142-015-0313-4
excluded						Bentley, C. L., Otesile, O., Bacigalupo, R., Elliott, J., Noble, H., Hawley, M. S.,. . . Cudd, P. (2016). Feasibility study of portable technology for weight loss and HbA1c control in type 2 diabetes. BMC medical informatics and decision making, 16. https://doi.org/10.1186/s12911-016-0331-2
excluded						Carter, M. C., Burley, V. J., Nykjaer, C., & Cade, J. E. (2013). Adherence to a smartphone application for weight loss compared to website and paper diary: pilot randomized controlled trial. Journal of medical Internet research, 15(4), e32. https://doi.org/10.2196/jmir.2283
excluded						Lubans, D. R., Smith, J. J., Skinner, G., & Morgan, P. J. (2014). Development and implementation of a smartphone application to promote physical activity and reduce screen-time in adolescent boys. Frontiers in public health, 2, 42. https://doi.org/10.3389/fpubh.2014.00042
excluded						Morton, K., Sutton, S., Hardeman, W., Troughton, J., Yates, T., Griffin, S.,. . . Eborall, H. (2015). A Text-Messaging and Pedometer Program to Promote Physical Activity in People at High Risk of Type 2 Diabetes: The Development of the PROPELS Follow-On Support Program. JMIR mHealth and uHealth, 3(4), e105. https://doi.org/10.2196/mhealth.5026
excluded						Ross, K. M., & Wing, R. R. (2016). Impact of newer self-monitoring technology and brief phone-based intervention on weight loss: A randomized pilot study. Obesity, 24(8), 1653–1659. https://doi.org/10.1056/NEJMoa1108660
excluded						Silveira, P., van Reve, E. h., Daniel, F., Casati, F., & Bruin, E. D. de. (2013). Motivating and assisting physical exercise in independently living older adults: A pilot study. International Journal of Medical Informatics, 82(5), 325–334. https://doi.org/10.1016/j.ijmedinf.2012.11.015
excluded	filion					Filion, A. J., Darlington, G., Chaput, J.-P., Ybarra, M., & Haines, J. (2015). Examining the influence of a text message-based sleep and physical activity intervention among young adult smokers in the United States. BMC public health, 15. https://doi.org/10.1186/s12889-015-2045-2
excluded	ganesan	dc				Ganesan, A. N., Louise, J., Horsfall, M., Bilsborough, S. A., Hendriks, J., McGavigan, A. D.,. . . Chew, D. P. (2016). International Mobile-Health Intervention on Physical Activity, Sitting, and Weight: The Stepathlon Cardiovascular Health Study. American College of Cardiology Environmental Scanning Report Update 2015American College of Cardiology Environmental Scanning Report Update 2015, 67(21)…	2	69219										Asia, Europe, Africa, North America, South America, Australia, and New Zealand
excluded	gilson	dc				Gilson, N. D., Pavey, T. G., Vandelanotte, C., Duncan, M. J., Gomersall, S. R., Trost, S. G., & Brown, W. J. (2016). Chronic disease risks and use of a smartphone application during a physical activity and dietary intervention in Australian truck drivers. Australian and New Zealand journal of public health, 40(1), 91–93. https://doi.org/10.1111/1753-6405.12501
excluded	hales2					Hales, S., Turner-McGrievy, G., Fahim, A., Freix, A., Wilcox, S., Davis, R. E.,. . . Valafar, H. (2016). A Mixed-Methods Approach to the Development, Refinement, and Pilot Testing of Social Networks for Improving Healthy Behaviors. JMIR human factors, 3(1), e8. https://doi.org/10.2196/humanfactors.4512
excluded	khalil					Khalil, A., & Abdallah, S. (2013). Harnessing social dynamics through persuasive technology to promote healthier lifestyle. Computers in Human Behavior, 29(6), 2674–2681. https://doi.org/10.1177/0193945903259350
excluded	king2					King, A. C., Hekler, E. B., Grieco, L. A., Winter, S. J., Sheats, J. L., Buman, M. P.,. . . Cirimele, J. (2016). Effects of Three Motivationally Targeted Mobile Device Applications on Initial Physical Activity and Sedentary Behavior Change in Midlife and Older Adults: A Randomized Trial. PloS one, 11(6). https://doi.org/10.1371/journal.pone.0156370
excluded	king3	dc				King, A. C., Hekler, E. B., Grieco, L. A., Winter, S. J., Sheats, J. L., Buman, M. P.,. . . Cirimele, J. (2013). Harnessing different motivational frames via mobile phones to promote daily physical activity and reduce sedentary behavior in aging adults. PloS one, 8(4), e62613. https://doi.org/10.1371/journal.pone.0062613
excluded	knight1					Knight, E., Stuckey, M. I., & Petrella, R. J. (2014). Health promotion through primary care: enhancing self-management with activity prescription and mHealth. The Physician and sportsmedicine, 42(3), 90–99. https://doi.org/10.3810/psm.2014.09.2080
excluded	macias					Macias, C., Panch, T., Hicks, Y. M., Scolnick, J. S., Weene, D. L., Oengu, D., & Cohen, B. M. (2015). Using Smartphone Apps to Promote Psychiatric and Physical Well-Being. Psychiatric Quarterly, 86(4), 505–519. https://doi.org/10.1007/s11126-015-9337-7
excluded	mccarroll	dc				McCarroll, M. L., Armbruster, S., Pohle-Krauza, R. J., Lyzen, A. M., Min, S., Nash, D. W.,. . . Gruenigen, V. E. von. (2015). Feasibility of a lifestyle intervention for overweight/obese endometrial and breast cancer survivors using an interactive mobile application. Gynecologic oncology, 137(3), 508–515. https://doi.org/10.1016/j.ygyno.2014.12.025	2	50	50	100	contacted via telephone or in-person in the oncology office	Early-stage overweight/obese cancer survivors				48% higher education	overweight, breast cancer survivors	USA	tracked				PA logs from the LoseIt! healthcare provider interface			35					15
excluded	mistry					Mistry, Chetan D.; Sweet, Shane N.; Rhodes, Ryan E.; Latimer-Cheung, Amy E.; Buhi, Belanger-Gravel, Carraro, Cole-Lewis, Colley, Conner, de Vet, Fanning, Fjeldsoe, Godin, Godin, Hagger, Hawkins, Jacobs, Kline, Kwasnicka, Latimer, Lustria, McKnight, Noar, Patrick, Prestwich, Rhodes, Rhodes, Rhodes, Rhodes, Sheeran, Sirriyeh, Skar, Sniehotta, Sniehotta, Sweet, Tabachnick, Wangberg, Warburton, Wiede…					no group wihout text messages -> excluded	adults with intentions to be active, 25-40
excluded	sangster					Sangster, J., Furber, S., Allman-Farinelli, M., Phongsavan, P., Redfern, J., Haas, M.,. . . Bauman, A. (2015). Effectiveness of a pedometer-based telephone coaching program on weight and physical activity for people referred to a cardiac rehabilitation program: a randomized controlled trial. Journal of cardiopulmonary rehabilitation and prevention, 35(2), 124–129. https://doi.org/10.1097/HCR.0000…
excluded	stuckey					Stuckey, M., Russell-Minda, E., Read, E., Munoz, C., Shoemaker, K., Kleinstiver, P., & Petrella, R. (2011). Diabetes and Technology for Increased Activity (DaTA) study: Results of a remote monitoring intervention for prevention of metabolic syndrome. Journal of diabetes science and technology, 5(4), 928–935. https://doi.org/10.1177/193229681100500416
excluded						Buchholz, S. W., Ingram, D., Wilbur, J., Fogg, L., Sandi, G., Moss, A., & Ocampo, E. V. (2016). Bilingual Text4Walking Food Service Employee Intervention Pilot Study. JMIR mHealth and uHealth, 4(2), 361–372. https://doi.org/10.2196/mhealth.5328
excluded						Fukuoka, Y., Kamitani, E., Dracup, K., & Jong, S. S. (2011). New insights into compliance with a mobile phone diary and pedometer use in sedentary women. Journal of physical activity & health, 8(3), 398–403.
excluded						Fukuoka, Y., Vittinghoff, E., Jong, S. S., & Haskell, W. (2010). Innovation to motivation-pilot study of a mobile phone intervention to increase physical activity among sedentary women. Preventive Medicine, 51(3-4), 287–289. https://doi.org/10.1016/j.ypmed.2010.06.006
excluded						Pumper, M. A., Mendoza, J. A., Arseniev-Koehler, A., Holm, M., Waite, A., & Moreno, M. A. (2015). Using A Facebook Group As An Adjunct To A Pilot mHealth Physical Activity Intervention: A Mixed Methods Approach. Annual Review of Cybertherapy and Telemedicine, 13, 96–100.
excluded						Verwey, R., van der Weegen, S., Spreeuwenberg, M., Tange, H., van der Weijden, T., & Witte, L. de. (2014). A pilot study of a tool to stimulate physical activity in patients with COPD or type 2 diabetes in primary care. Journal of telemedicine and telecare, 20(1), 29–34. https://doi.org/10.1177/1357633X13519057
excluded						Verwey, R., van der Weegen, S., Spreeuwenberg, M., Tange, H., van der Weijden, T., & Witte, L. de. (2014). Technology combined with a counseling protocol to stimulate physical activity of chronically ill patients in primary care. Studies in health technology and informatics, 201, 264–270.
excluded						Verwey, R., van der Weegen, S., Spreeuwenberg, M., Tange, H., van der Weijden, T., & Witte, L. de. (2016). Process evaluation of physical activity counselling with and without the use of mobile technology: A mixed methods study. International Journal of Nursing Studies, 53, 3–16. https://doi.org/10.1016/j.ijnurstu.2015.10.008
excluded	blake			2017	PA	Blake, H., Suggs, L. S., Coman, E., Aguirre, L., & Batt, M. E. (2017). Active8! Technology-Based Intervention to Promote Physical Activity in Hospital Employees. American journal of health promotion : AJHP. Advance online publication. https://doi.org/10.4278/ajhp.140415-QUAN-143	2	296	109	13,85	receiving e-mails instead of text messages	workplace employees	email, notices, intranet	38.75		NA	NA	United Kingdom	self-reported
excluded	Greenwood	dc		2014	health	Greenwood, D. A., Hankins, A. I., Parise, C. A., Spier, V., Olveda, J., & Buss, K. A. (2014). A comparison of in-person, telephone, and secure messaging for type 2 diabetes self-management support. The Diabetes Educator, 40(4), 516–525. https://doi.org/10.2337/dc14-S014					face to face or telephone
excluded	rospo			2016		Rospo, G., Valsecchi, V., Bonomi, A. G., Thomassen, I. W., van Dantzig, S., La Torre, A., & Sartor, F. (2016). Cardiorespiratory Improvements Achieved by American College of Sports Medicine's Exercise Prescription Implemented on a Mobile App. JMIR mHealth and uHealth, 4(2), e77. https://doi.org/10.2196/mhealth.5518
excluded						Walthouwer, M. J. L., Oenema, A., Lechner, L., & Vries, H. de. (2015). Comparing a Video and Text Version of a Web-Based Computer-Tailored Intervention for Obesity Prevention: A Randomized Controlled Trial. Journal of medical Internet research, 17(10), e236. https://doi.org/10.2196/jmir.4083
excluded	barnason					Barnason, S.; Zimmerman, L.; Nieveen, J.; Schulz, P.; Miller, C.; Hertzog, M.; Tu, C. (2009): Influence of a symptom management telehealth intervention on older adults' early recovery outcomes after coronary artery bypass surgery. In: Heart & lung : the journal of critical care 38 (5), S. 364–376. DOI: 10.1016/j.hrtlng.2009.01.005.	2	280	232	0.17	usual care	Age-eligible postoperative CABS				majority 13 years or more of formal education	cardiac surgery	United States	both
excluded	carter					Carter, K.; Maddison, R.; Whittaker, R.; Stewart, R.; Kerr, A.; Jiang, Y. et al. (2013): Heart: Efficacy of a mHealth Exercise-based Cardiac Rehabilitation Program. In: Abstracts for the 64th Cardiac Society of Australia and New Zealand Annual Scientific Meeting and the International Society for Heart Research Australasian Section Annual Scientific Meeting, 4 – 7 August 2016, Adelaide, Australia …
excluded	duncan				PA	Duncan, M., Vandelanotte, C., Kolt, G. S., Rosenkranz, R. R., Caperchione, C. M., George, E. S.,. . . Mummery, W. K. (2014). Effectiveness of a web- and mobile phone-based intervention to promote physical activity and healthy eating in middle-aged males: randomized controlled trial of the ManUp study. Journal of medical Internet research, 16(6), e136. https://doi.org/10.2196/jmir.3107	2	317	148	0	print based intervention	middle aged males	newspaper ads, distribution of leaflets	44.06		50% higher education		Australia	self	1			PA (Model (negative binomial with log link) included age, education level, and occupational classification as covariates. Number of observations=616)	1	self-reported	96					52															exp(β) (95% CI)= 1.55 (1.14-2.10)
excluded	knight2					Knight, E., & Petrella, R. J. (2014). Prescribing physical activity for healthy aging: longitudinal follow-up and mixed method analysis of a primary care intervention. The Physician and sportsmedicine, 42(4), 30–38. https://doi.org/10.3810/psm.2014.11.2089
excluded	Liu			2008	PA	Liu, W. T., Wang, C. H., Lin, H. C., Lin, S. M., Lee, K. Y., Lo, Y. L.,. . . Kuo, H. P. (2008). Efficacy of a cell phone-based exercise programme for COPD. The European respiratory journal, 32(3), 651–659. https://doi.org/10.1183/09031936.00104407
excluded	lubans2	dc		2014	PA	Lubans, D., Smith, J., Plotnikoff, R., Dally, K., Salmon, J., Okely, A.,. . . Morgan, P. (2014). Outcomes from the ATLAS school-based intervention incorporating smartphone technology for adolescent boys: A cluster RCT. Be Active 2014: Conference Abstracts, 18, Supplement 1, e63. https://doi.org/10.1016/j.jsams.2014.11.287
excluded	recio	dc				Recio-Rodriguez, J. L., Agudo-Conde, C., Castano-Sanchez, C., Martin-Martin, C., Martinez-Perez, P., Montero-Sanchez, C.,. . . Garcia-Ortiz, L. (2016). OP.8D.07 EFFECTIVENESS OF A SMARTPHONE APPLICATION FOR IMPROVING HEALTHY LIFESTYLES. A RANDOMIZED CLINICAL TRIAL (EVIDENT II): BASELINE DATA. Journal of hypertension, 34 Suppl 2, e107. https://doi.org/10.1097/01.hjh.0000491614.89333.0d
excluded	Shapiro	dc		2012	weight	Shapiro, J. R., Koro, T., Doran, N., Thompson, S., Sallis, J. F., Calfas, K., & Patrick, K. (2012). Text4Diet: a randomized controlled study using text messaging for weight loss behaviors. Preventive Medicine, 55(5), 412–417. https://doi.org/10.1016/j.ypmed.2012.08.011	2	170	130	65	monthly e-newsletter	interested overweight people	ads: online + in magazines	41.9	11.8	59% college	overweight-obese	USA	tracked				steps per day	1		57	6327	3158	9550	6044	73
excluded	stephens			2015	weight	Stephens, J. D., Am Yager, & Allen, J. (2015). Smartphone Technology and Text Messaging for Weight Loss in Young Adults: A Randomized Controlled Trial. The Journal of cardiovascular nursing. Advance online publication. https://doi.org/10.1097/JCN.0000000000000307
excluded	thorup			2016	PA	Thorup, C., Hansen, J., Gronkjaer, M., Andreasen, J. J., Nielsen, G., Sorensen, E. E., & Dinesen, B. I. (2016). Cardiac Patients' Walking Activity Determined by a Step Counter in Cardiac Telerehabilitation: Data From the Intervention Arm of a Randomized Controlled Trial. Journal of medical Internet research, 18(4), e69. https://doi.org/10.2196/jmir.5191		151	119		usual care		former study participants				coronary syndrome (ACS), heart failure (ejection fraction <40%), coronary artery bypass graft (CABG), or valve replacement/mitral valve repair	Denmark	tracked				steps per day			64
excluded	torbjornsen					Torbjornsen, A., Jenum, A. K., Smastuen, M. C., Arsand, E., Holmen, H., Wahl, A. K., & Ribu, L. (2014). A Low-Intensity Mobile Health Intervention With and Without Health Counseling for Persons With Type 2 Diabetes, Part 1: Baseline and Short-Term Results From a Randomized Controlled Trial in the Norwegian Part of RENEWING HEALTH. JMIR mHealth and uHealth, 2(4), e52. https://doi.org/10.2196/mheal…
excluded	vidoni			2016	PA	Vidoni, E. D., Watts, A. S., Burns, J. M., Greer, C. S., Graves, R. S., van Sciver, A.,. . . Bieberle, N. A. (2016). Feasibility of a Memory Clinic-Based Physical Activity Prescription Program. Journal of Alzheimers Disease, 53(1), 161–170. https://doi.org/10.3233/JAD-160158		30	20	57	no cognitive impairment	patients with cognitive impairment related or probably related to Alzheimers	recruited at routine clinical visits			NA	Alzheimers	USA	tracked				change in weekly step count			12	27058	21661	28142	12976	8	46690	21016	62220	18950
excluded	Bender			2017	health	Bender, M. S., Cooper, B. A., Park, L. G., Padash, S., & Arai, S. (2017). A Feasible and Efficacious Mobile-Phone Based Lifestyle Intervention for Filipino Americans with Type 2 Diabetes: Randomized Controlled Trial. JMIR Diabetes, 2(2), e30. https://doi.org/10.2196/diabetes.8156	2	57	45	62	waitlist	Filipino Americans with type II diabetes	word of mouth, community events, snowball methods, Facebook, Craigslist, institutional website	57.6	9.8	80% college education	diabetes	USA	tracked	1	mes	mes	steps per day	1	tracked	22					23
excluded	Du			2016	health	Du, H., Venkatakrishnan, A., Youngblood, G. M., Ram, A., & Pirolli, P. (2016). A Group-Based Mobile Application to Increase Adherence in Exercise and Nutrition Programs: A Factorial Design Feasibility Study. JMIR mHealth and uHealth, 4(1), 140–155. https://doi.org/10.2196/mhealth.4900	4	124	89	0.645	just like the mobile-group, the control group (were sent the information as a pdf instead of using an app) was also split into solo and team condition
excluded	harries1	dc		2013	PA	Harries, T., Eslambolchilar, P., Stride, C., Rettie, R., & Walton, S. (2013). Walking in the Wild - Using an Always-On Smartphone Application to Increase Physical Activity. Human-Computer Interaction - Interact 2013, Pt Iv, 8120, 19–36.	3	152	NA	NA	only step tracking	adults	"approached by telephone", 20$ incentive				NA	UK	tracked				steps per day
excluded	harries2	dc		2016	PA	Harries, T.; Eslambolchilar, P.; Rettie, R.; Stride, C.; Walton, S.; van Woerden, H. C. (2016): Effectiveness of a smartphone app in increasing physical activity amongst male adults: a randomised controlled trial. In: BMC public health 16, S. 925. DOI: 10.1186/s12889-016-3593-9.	3	110	103	0	no access to the interactive elements of the app	adult males	live promo			NA	n	Australia	tracked				step count (average daily steps)			50			3842	3909	49			2822	3082											B = 0.526; 95 % CI = 0.212–0.840; p < 0.05
excluded	irwin			2016	PA	Irwin, B., Kurz, D., Chalin, P., & Thompson, N. (2016). Testing the Efficacy of OurSpace, a Brief, Group Dynamics-Based Physical Activity Intervention: A Randomized Controlled Trial. Journal of medical Internet research, 18(4), e87. https://doi.org/10.2196/jmir.5342	4	135	135	51	individual	college students	recruited on campus	19.54		currently students	n	USA	tracked				PA			34			54.89	17.12	35			50.56	18.43
excluded	melton	dc		2016	PA	Melton, B. F., Buman, M. P., Vogel, R. L., Harris, B. S., & Bigham, L. E. (2016). Wearable devices to improve physical activity and sleep: A randomized controlled trial of college-aged African American women. Journal of Black Studies, 47(6), 610–625. https://doi.org/10.1016/j.smrv.2012.07.002	2	69	57	100	myfintesspall app	be included within the study, participants had to be female, identify as an African American or person of color, 18-24	(a) posting mes-sages on a general health education course online platform, (b) emailing members of a minority student organization, and (c) word of mouth			0.082	x	United States
excluded	mueller					Mueller, A. M., Khoo, S., & Morris, T. (2016). Text Messaging for Exercise Promotion in Older Adults From an Upper-Middle-Income Country: Randomized Controlled Trial. Journal of medical Internet research, 18(1). https://doi.org/10.2196/jmir.5235	2	43	37	74	only health education + booklet	adult english-speaking malaysians between 55 and 75	recruited from local resident associations and religious facilities			68% higher education	none	Malaysia	self				PA-related energy expenditure (weekly MET-minutes)			18	662.29	497.29	1045.72	843.42	21	968.71	1479.10	1346.14	728.22											Adj difference (95% CI): –5.99 (–558.14, 546.15)	weekly exercise frequency
excluded	rabbi					Rabbi, M., Pfammatter, A., Zhang, M., Spring, B., & Choudhury, T. (2015). Automated personalized feedback for physical activity and dietary behavior change with mobile phones: a randomized controlled trial on adults. JMIR mHealth and uHealth, 3(2), e42. https://doi.org/10.2196/mhealth.4160	2	17	17	47	generic prescriptive recommendations generated from a pool of 42 suggestions for healthy living	x	x			x	x	United States	tracked				walking duration			9	t 15= 2.1, P=.055, 95% CI -0.23 to 19.052, d=0.9).				8
excluded	Sirriyeh			2010	PA	Sirriyeh, R., Lawton, R., & Ward, J. (2010). Physical activity and adolescents: an exploratory randomized controlled trial investigating the influence of affective and instrumental text messages. British journal of health psychology, 15(Pt 4), 825–840.
excluded	sniehotta					Sniehotta, F. F., Presseau, J., Hobbs, N., & Araujo-Soares, V. (2012). Testing self-regulation interventions to increase walking using factorial randomized N-of-1 trials. Health psychology : official journal of the Division of Health Psychology, American Psychological Association, 31(6), 733–737. https://doi.org/10.1037/a0027337
excluded	Turner-McGrievy			2011	weight	Turner-McGrievy, G., & Tate, D. (2011). Tweets, Apps, and Pods: Results of the 6-Month Mobile Pounds Off Digitally (Mobile POD) Randomized Weight-Loss Intervention Among Adults. Journal of medical Internet research, 13(4). https://doi.org/10.2196/jmir.1841	2	96	86	75	podcast only	BMI 25–45 kg/m2, 18–60 years old)	television advertisements and email listservs in the Raleigh-Durham, North Carolina, USA metropolitan area	42.91	11.21	55,21 graduate degree	BMI 25–45 kg/m2	USA	self reported	1			Intentional physical activity change (caloric expenditure, in kcal)	1		42	96.7	185.5			44	86.8	182.1
excluded	kirwan	dc				Kirwan, M., Duncan, M. J., Vandelanotte, C., & Mummery, W. K. (2012). Using smartphone technology to monitor physical activity in the 10,000 Steps program: a matched case-control trial. Journal of medical Internet research, 14(2), e55. https://doi.org/10.2196/jmir.1950
excluded	lau			2012	PA	Lau, E. Y., Lau, P. W. C., Chung, P.-K., Ransdell, L. B., & Archer, E. (2012). Evaluation of an Internet-short message service-based intervention for promoting physical activity in Hong Kong Chinese adolescent school children: A pilot study. Cyberpsychology, Behavior, and Social Networking, 15(8), 425–434. https://doi.org/10.1177/1359105308095064
excluded	paneroni	dc				Paneroni, M., Colombo, F., Papalia, A., Colitta, A., Borghi, G., Saleri, M.,. . . Vitacca, M. (2015). Is Telerehabilitation a Safe and Viable Option for Patients with COPD? A Feasibility Study. COPD, 12(2), 217–225. https://doi.org/10.3109/15412555.2014.933794
excluded	patrick2					Patrick, K., Calfas, K. J., Norman, G. J., Rosenberg, D., Zabinski, M. F., Sallis, J. F.,. . . Dillon, L. W. (2011). Outcomes of a 12-month web-based intervention for overweight and obese men. Annals of Behavioral Medicine, 42(3), 391–401. https://doi.org/10.1006/pmed.1996.0050
excluded	spark	dc				Spark, L. C., Fjeldsoe, B. S., Eakin, E. G., & Reeves, M. M. (2015). Efficacy of a Text Message-Delivered Extended Contact Intervention on Maintenance of Weight Loss, Physical Activity, and Dietary Behavior Change. JMIR mHealth and uHealth, 3(3), e88. https://doi.org/10.2196/mhealth.4114					usual care	breast cancer survivors						Australia
excluded	straker					Straker, L. M., Howie, E. K., Smith, K. L., Fenner, A. A., Kerr, D. A., Olds, T. S.,. . . Smith, A. J. (2014). The impact of Curtin University's activity, food and attitudes program on physical activity, sedentary time and fruit, vegetable and junk food consumption among overweight and obese adolescents: a waitlist controlled trial. PloS one, 9(11), e111954. https://doi.org/10.1371/journal.pone.0…	2	68	34	71	waiting list	adolescent participants had BMI-for-age and sex greater than the 85th percentile on the Centers for Disease Control BMI-for-age growth charts [20] and passed a medical screening prior to participation	g information provided by health professionals, community newspapers and radio media, and distribution of flyers,			n	obese	Australia	tracked				moderate physical activity			34	31.3	33	1.5
excluded						Lee, C. Y., Lee, H., Jeon, K. M., Hong, Y. M., & Park, S. H. (2011). Self-management program for obesity control among middle-aged women in Korea: A pilot study. Japan Journal of Nursing Science, 8(1), 66–75. https://doi.org/10.1007/BF00845456
excluded	Urrea					Urrea, Bruno; Feldman, David I.; Coughlin, Janelle W.; Blumenthal, Roger S.; Blaha, Michael J.; Martin, Seth S. (2016): One Year Follow-up of the mActive Randomized Clinical mHealth Trial of Physical Activity. In: Circulation 133.
excluded	Partridge	dc	24	2015	weight	Partridge, S. R., McGeechan, K., Hebden, L., Balestracci, K., Wong, A. T. Y., Denney-Wilson, E.,. . . Allman-Farinelli, M. (2015). Effectiveness of a mHealth Lifestyle Program With Telephone Support (TXT2BFiT) to Prevent Unhealthy Weight Gain in Young Adults: Randomized Controlled Trial. JMIR mHealth and uHealth, 3(2). https://doi.org/10.2196/mhealth.4530	2	250	214	61	minimal intervention	BMI of 25.0 to 31.9 kg/m2, or 23.0 to 24.9 kg/m2with reported weight gain greater than 2 kg over the previous 12 months	letters of invitation from general practitioners	27.6		62% higher education	overweight (BMI)	Australia	self	4	mes	mes	Vigorous physical activity (MET-minutes per week)	1		123	758.6	1112	1006.1	1463.6	125	840	1072.1	944.1	958.3											Model β= -20	Walking physical activity (MET-minutes per week)	2
excluded	Smith	dc	29	2014	weight	Smith, J. J., Morgan, P. J., Plotnikoff, R. C., Dally, K. A., Salmon, J., Okely, A. D.,. . . Lubans, D. R. (2014). Smart-phone obesity prevention trial for adolescent boys in low-income communities: the ATLAS RCT. Pediatrics, 134(3), 31. https://doi.org/10.1542/peds.2014-1012	2	361	225	0	usual PE lessons	adolescent boys at risk of obesity		12.7		currently in high school	risk of obesity	Australia	tracked	4	mes	mes	Weekday PA, counts/min	1		181	538	30.81	515	33.51	180	477	27.18	473	28.58												Weekend PA, counts/min	2
excluded	Wang_b	dc	35	2015	PA	Wang, J. B., Cadmus-Bertram, L. A., Natarajan, L., White, M. M., Madanat, H., Nichols, J. F.,. . . Pierce, J. P. (2015). Wearable Sensor/Device (Fitbit One) and SMS Text-Messaging Prompts to Increase Physical Activity in Overweight and Obese Adults: A Randomized Controlled Trial. Telemedicine journal and e-health : the official journal of the American Telemedicine Association, 21(10), 782–792. ht…	2	67	67	91	also tracker	19–69 years of age, overweight or obese , not meeting recommended PA guidelines for adults	San Diego from January 2013 – January 2014, mostly among a pool of women from a mammography registry at the University of California, San Diego (UCSD), word-of-mouth and flyers	48.2		61% higher education	overweight or obese according to BMI	United States	tracked	1	mes	mes	fitbit mobile app use yes = experiemtnal no = control?	1		22	6228	468	6773	481	39	7123	394	7095	366
excluded	turner-mcGrievy					Turner-McGrievy, G. M., Beets, M. W., Moore, J. B., Kaczynski, A. T., Barr-Anderson, D. J., & Tate, D. F. (2013). Comparison of traditional versus mobile app self-monitoring of physical activity and dietary intake among overweight adults participating in an mHealth weight loss program. Journal of the American Medical Informatics Association : JAMIA, 20(3), 513–518. https://doi.org/10.1136/amiajnl…
excluded	thakkar				PA	Thakkar, J., Redfern, J., Thiagalingam, A., & Chow, C. K. (2016). Patterns, predictors and effects of texting intervention on physical activity in CHD - insights from the TEXT ME randomized clinical trial. European journal of preventive cardiology. Advance online publication. https://doi.org/10.1177/2047487316664190	2	708	689	18.1	usual care raditional exercise based cardiac rehabilitation programme	adult participants with CHD from a large university-affiliated tertiary level hospital in western Sydney, Australia,		57.58	9.18	education in years 11.36 (3,47)	CHD was defined as prior myocardial infarction, percutaneous coronary intervention, coronary bypass surgery or coronary angiogram with greater than 50% stenosis in at least one major epicardial artery.	Australia	self-reported	1			total PA (MET-min/week)	1		338			932	989.59	351			590	998.88
excluded	van het reve					van Het, R. E., Silveira, P., Daniel, F., Casati, F., & Bruin, E. D. de. (2014). Tablet-based strength-balance training to motivate and improve adherence to exercise in independently living older people: part 2 of a phase II preclinical exploratory trial. Journal of medical Internet research, 16(6), e159. https://doi.org/10.2196/jmir.3055
excluded	batch					Batch, B. C., Tyson, C., Bagwell, J., Corsino, L., Intille, S., Lin, P.-H.,. . . Svetkey, L. P. (2014). Weight loss intervention for young adults using mobile technology: Design and rationale of a randomized controlled trial - Cell Phone Intervention for You (CITY). Contemporary clinical trials, 37(2), 333–341. https://doi.org/10.1016/j.cct.2014.01.003
excluded	o'malley	dc				O'Malley, G., Clarke, M., Burls, A., Murphy, S., Murphy, N., & Perry, I. J. (2014). A smartphone intervention for adolescent obesity: study protocol for a randomised controlled non-inferiority trial. Trials, 15, 43. https://doi.org/10.1186/1745-6215-15-43
excluded	verwey	dc				Verwey, R., van der Weegen, S., Spreeuwenberg, M., Tange, H., van der Weijden, T., & Witte, L. de. (2016). Upgrading physical activity counselling in primary care in the Netherlands. Health Promotion International, 31(2), 344–354. https://doi.org/10.1093/heapro/dau107
excluded						Vorrink, S. N. W., Kort, H. S. M., Troosters, T., & Lammers, J.-W. J. (2016). A Mobile Phone App to Stimulate Daily Physical Activity in Patients with Chronic Obstructive Pulmonary Disease: Development, Feasibility, and Pilot Studies. JMIR mHealth and uHealth, 4(1), 156–167. https://doi.org/10.2196/mhealth.4741
excluded						Bender, M. S., Santos, G.-M., Villanueva, C., & Arai, S. (2016). Development of a Mobile Phone-Based Weight Loss Lifestyle Intervention for Filipino Americans with Type 2 Diabetes: Protocol and Early Results From the PilAm Go4Health Randomized Controlled Trial. JMIR research protocols, 5(3), e178. https://doi.org/10.2196/resprot.5836
excluded						Darvall, J. N., Parker, A., & Story, D. A. (2016). Feasibility and acceptability of remotely monitored pedometer-guided physical activity. Anaesthesia and Intensive Care, 44(4), 501–506.
excluded						Paul, L., Wyke, S., Brewster, S., Sattar, N., Gill, J. M. R., Alexander, G.,. . . Dybus, A. (2016). Increasing physical activity in stroke survivors using STARFISH, an interactive mobile phone application: a pilot study. Topics in stroke rehabilitation, 23(3), 170–177. https://doi.org/10.1080/10749357.2015.1122266
excluded						Peng, W., Pfeiffer, K. A., Winn, B., Lin, J.-H., & Suton, D. (2015). A pilot randomized, controlled trial of an active video game physical activity intervention: Special Issue: eHealth/mHealth. Health Psychology, 34(Suppl), 1229–1239. https://doi.org/10.1111/j.1559-1816.2004.tb02690.x
excluded						Mann, D. M., Kudesia, V., Reddy, S., Weng, M., Imler, D., & Quintiliani, L. (2013). Development of DASH Mobile: A mHealth Lifestyle Change Intervention for the Management of Hypertension. Medinfo 2013: Proceedings of the 14th World Congress on Medical and Health Informatics, Pts 1 and 2, 192, 973. https://doi.org/10.3233/978-1-61499-289-9-973
excluded	bittel					Bittel, D. C.; Bittel, A. J.; Williams, C.; Elazzazi, A. (2016): Improving Exercise Performance with an Accelerometer-Based Smartphone App: A Randomized Controlled Trial. In: American journal of physical medicine & rehabilitation / Association of Academic Physiatrists. DOI: 10.1097/PHM.0000000000000618.
excluded	Tang			2013	health	Tang, P. C., Overhage, J. M., Chan, A. S., Brown, N. L., Aghighi, B., Entwistle, M. P.,. . . Young, C. Y. (2013). Online disease management of diabetes: engaging and motivating patients online with enhanced resources-diabetes (EMPOWER-D), a randomized controlled trial. Journal of the American Medical Informatics Association : JAMIA, 20(3), 526–534. https://doi.org/10.1136/amiajnl-2012-001263
excluded	van den Berg	dc		2016	health	van den Berg, M., Crotty, M., Liu, E., Killington, M., Kwakkel, G., & van Wegen, E. (2016). Early Supported Discharge by Caregiver-Mediated Exercises and e-Health Support After Stroke: A Proof-of-Concept Trial. Stroke; a journal of cerebral circulation, 47(7), 1885–1892. https://doi.org/10.1161/STROKEAHA.116.013431
excluded						Pollak, K. I., Alexander, S. C., Bennett, G., Lyna, P., Coffman, C. J., Bilheimer, A.,. . . Ostbye, T. (2014). Weight-related SMS texts promoting appropriate pregnancy weight gain: A pilot study. Patient Education and Counseling, 97(2), 256–260. https://doi.org/10.1097/AOG.0b013e318195baef
excluded	khaylis					Khaylis, A., Yiaslas, T., Bergstrom, J., & Gore-Felton, C. (2010). A review of efficacious technology-based weight-loss interventions: Five key components. Telemedicine and E-Health, 16(9), 931–938. https://doi.org/10.1016/S0005-7894(05)80212-6
excluded	martinez					Martinez, R., & Tong, M. (2012). Can Mobile Health Deliver Participatory Medicine to All Citizens in Modern Society? Exploring the Abyss of Inequalities, 313, 83–90.
excluded	riaz					Riaz, M. S., & Atreja, A. Personalized Technologies in Chronic Gastrointestinal Disorders: Self-monitoring and Remote Sensor Technologies. Clinical Gastroenterology and Hepatology. Advance online publication. https://doi.org/10.1016/j.cgh.2016.05.009
finished	Kinnafick et al.	dc	29	2016	PA	Kinnafick, F.-E., Thogersen-Ntoumani, C., & Duda, J. (2016). The effect of need supportive text messages on motivation and physical activity behaviour. Journal of Behavioral Medicine, 39(4), 574–586. https://doi.org/10.1111/j.1559-1816.2004.tb02690.x	2	74	65	94	neutrally framed text messages	insufficiently active individuals embarking on an existing exercise programme, age 16 - 66	ere participating or intended to participate in their first week of exercise classes following a physically inactive period of at least 2 years.	25.76		uni students + staff	BMI = 24.06 kg/m2, insuffcient physical acitvity at least 2 years	United Kingdom	self	2	mes	mes	Moderate phsysical activity (min.)	1		34	70.48	50.2	97.74	80.2	31	84.7	79.78	129.2	184.07												Vigorous physical activity	2
finished	Abraham et al.	dc	1	2015	health	Abraham, A. A., Chow, W.-C., So, H.-K., Yip, B. H.-K., Li, A. M., Kumta, S. M.,. . . Nelson, E. A. S. (2015). Lifestyle intervention using an internet-based curriculum with cell phone reminders for obese Chinese teens: a randomized controlled study. PloS one, 10(5), e0125673. https://doi.org/10.1371/journal.pone.0125673	3	48	48	41	usual care	bese teens receiving care at a paediatric obesity clinic of a tertiary care hospital in Hong Kong	x	14.6		students	obese	China (Hongkong)	self	1	mes	mes	physical activitiy scale from 1-10 usual care vers (IT) group received usual care visits every three months plus a 12-week internet-based curriculum with cell phone calls/texts reminders.	1		16	6	2.815	6	2.346	16	4.5	4.222	6	2.815
finished	Adams et al.	dc	2	2013	PA	Adams, M. A., Sallis, J. F., Norman, G. J., Hovell, M. F., Hekler, E. B., & Perata, E. (2013). An Adaptive Physical Activity Intervention for Overweight Adults: A Randomized Controlled Trial. PloS one, 8(12). https://doi.org/10.1371/journal.pone.0082901	2	20	20	85	static intervention (health education booklets via email)	inactive overweight (body mass index ≥25) adults	flyers craigslist	36.9		NA	sedentary, overweight	USA	tracked	1	mes	mes	steps per day	1		10	4555	843	6760	1078	10	5364	1145	6348	671											Cohen's d = .74
finished	Allen et al.		3	2013	weight	Allen, J. K., Stephens, J., Dennison Himmelfarb, C. R., Stewart, K. J., & Hauck, S. (2013). Randomized controlled pilot study testing use of smartphone technology for obesity treatment. Journal of obesity, 2013, 151597. https://doi.org/10.1155/2013/151597	4	34	23	77.9	intensive counseling, but no smartphone app	healthy obese adults with a smartphone	flyers, physician referrals, existing lists of volunteers	44.9	11.1	67.6% college education	obese	USA	self	1	mes	mes	moderate and vigorous PA	1	no	11	4.9	5.7	2.9	5.4	12	5	5.2	3.6	7.1
finished	Allman-Farinelli et al.	dc	4	2016	weight	Allman-Farinelli, M., Partridge, S. R., McGeechan, K., Balestracci, K., Hebden, L., Wong, A.,. . . Bauman, A. (2016). A Mobile Health Lifestyle Program for Prevention of Weight Gain in Young Adults (TXT2BFiT): Nine-Month Outcomes of a Randomized Controlled Trial. JMIR mHealth and uHealth, 4(2), 408–419. https://doi.org/10.2196/mhealth.5768	2	250	202	61	minimal intervention	young adults (18-35)	ads, referrals, posters	27.6		61% higher education	body mass index (BMI) of 25 to 31.9 kg/m2, or 23 to 24.9 kg/m2 and > 2 kg self-reported weight gain in preceding 12 months, less than 60 minutes of moderate physical activity daily	Australia	self	2	mes	mes	PA (IPAQ)	1		123	1620	1581	2245	1932	125	1647	1475	1949	1411											Model β (95% CI) 333 (−206 to 871) P=.225	physical activity days	2
finished	Cadmus-Bertram et al.	dc	5	2015	PA	Cadmus-Bertram, L. A., Marcus, B. H., Patterson, R. E., Parker, B. A., & Morey, B. L. (2015). Randomized Trial of a Fitbit-Based Physical Activity Intervention for Women. American journal of preventive medicine, 49(3), 414–418. https://doi.org/10.1016/j.amepre.2015.01.020	2	51	49	100	pedometer + printed materials for increasing steps	postmenopausal women with BMI≥25.0 kg/m2		60		62,7 higher education	overweight	USA	tracked	4	mes	mes	MVPA (min/week)	1		25	172	83	234	119	26	176	117	189	99											Cohen's d: .48	MVPA 10min-sessions /week	2
finished	Choi et al.	dc	6	2016	PA	Choi, J., Lee, J. H., Vittinghoff, E., & Fukuoka, Y. (2016). mHealth Physical Activity Intervention: A Randomized Pilot Study in Physically Inactive Pregnant Women. Maternal and Child Health Journal, 20(5), 1091–1101. https://doi.org/10.1007/s10995-015-1895-7		30	29	100	only Fitbit	pregnant inactive women	flsers, networking, referrals	33.7		80% higher education	sedentary	USA	tracked	1	mes	mes	steps per day	1		14	6419.1	1514	7515.3	1898.1	15	6211	2206.7	6469.8	1603.7
finished	Chow et al.	dc	7	2015	health	Chow, C. K., Redfern, J., Hillis, G. S., Thakkar, J., Santo, K., Hackett, M. L.,. . . Thiagalingam, A. (2015). Effect of Lifestyle-Focused Text Messaging on Risk Factor Modification in Patients With Coronary Heart Disease A Randomized Clinical Trial. Jama-Journal of the American Medical Association, 314(12), 1255–1263. https://doi.org/10.1001/jama.2015.10945	2	710	652	18.5	no text messages / usual care	CHD patients, >18, speak English, have phone	via referral center	57.6		median years of education: 11	CHD	Australia	self	1	mes	mes	PA MET-min/week)	1		352	283	707	936.1	1306.62	358	474	1926	624	1288.74
finished	Cotten & Prapavessis	dc	8	2016	PA	Cotten, E., & Prapavessis, H. (2016). Increasing Nonsedentary Behaviors in University Students Using Text Messages: Randomized Controlled Trial. JMIR mHealth and uHealth, 4(3), e99. https://doi.org/10.2196/mhealth.5411	2	82	56	74.4	text messages: random health/nutrition facts	university students	e-mail, newspaper	21.18		100% currently in higher education	none	Canada	self	2	mes	mes	light intensity PA per day	1		26	315.05	150.57	365.12	235.56	30	297.98	166.02	273.71	152.96												moderate intensity PA per day	2
finished	Cowdery et al.	dc	9	2015	PA	Cowdery, J., Majeske, P., Frank, R., & Brown, D. (2015). Exergame Apps and Physical Activity: The Results of the ZOMBIE Trial. American Journal of Health Education, 46(4), 216–222. https://doi.org/10.1080/19325037.2015.1043063	2	40	39	85	usual care	were between the ages of 18 and 69	paper and online (including social media) advertisements and word of mouth in and around a university campus in an urban area of southeast Michigan.	31.75		77,5% higher education	no	United States	both	1	mes	mes	TOTAL MET	1		20	2039	1113.33	1809	1205.19	19	2586	1969.63	1596	1198.52
finished	Direito et al.	dc	10	2015	PA	Direito, A., Jiang, Y., Whittaker, R., & Maddison, R. (2015). Apps for IMproving FITness and Increasing Physical Activity Among Young People: The AIMFIT Pragmatic Randomized Controlled Trial. Journal of medical Internet research, 17(8). https://doi.org/10.2196/jmir.4568	3	34	32		usual care	HS students	electronic mailing lists, local newspapers, schools, and flyers	15		currently in HS	n	New Zealand	both	2	mes	mes	PAQ-A	1		16	2.09	0.73	2.31	0.74	18	2.3	0.67	2.21	0.62											adjusted difference 0.23 (–0.18, 0.64), P=.42	MVPAmin/day	2
finished	Eckerstorfer et al.		11	unpublished	PA		2	103	95	63	no prompts	healthy adults	e-mail, social media, recruitment on campus	24.25	5.84	university students	none	Austria	both	1	mes	mes	steps per day	1	tracked	44	6762.39	3502.88	6970.23	4493.99	51	7375.04	4211.25	6909.58	3206.29
finished	Fassnacht et al.		12	2015	health	Fassnacht, D. B., Ali, K., Silva, C., Goncalves, S., & Machado, P. P. P. (2015). Use of text messaging services to promote health behaviors in children. Journal of Nutrition Education and Behavior, 47(1), 75–80. https://doi.org/10.2196/jmir.6.4.e42	2	49	49	53.1	only first part of intervention	school children aged 8-10	elementary school	9.6		NA	NA	Portugal	self	1	mes	mes	PA	1		20	1.7	1.1	1.6	0.9	25	2.1	1.4	1.6	1
finished	Fjeldsoe et al.		14	2015	PA	Fjeldsoe, B. S., Miller, Y. D., Graves, N., Barnett, A. G., & Marshall, A. L. (2015). Randomized Controlled Trial of an Improved Version of MobileMums, an Intervention for Increasing Physical Activity in Women with Young Children. Annals of behavioral medicine : a publication of the Society of Behavioral Medicine, 49(4), 487–499. https://doi.org/10.1007/s12160-014-9675-y	2	263	183	100	minimal contact	Women with young children were recruited from within a 30-km radius of the Caboolture central business district	clients of the Caboolture Early Years Centre were sent an invitation via the centre’s Facebook group , The Queensland Centre for Mothers & Babies mailed an invitation to participate in this research to their database of women with young children., ur primary method was from an existing database of women with young children who had participated in community surveys about infant and maternal health…	32.4	5.5			Australia	both	1	propes	propes	PA guideline compliance	1	no	133					130											0.218	0.2154	0.3759	0.2308
finished	Fjeldsoe et al.		13	2010	PA	Fjeldsoe, B. S., Miller, Y. D., & Marshall, A. L. (2010). MobileMums: A Randomized Controlled Trial of an SMS-Based Physical Activity Intervention. Annals of Behavioral Medicine, 39(2), 101–111. https://doi.org/10.1007/s12160-010-9170-z	2	88	66	100	no intervention	postnatal women	prior study database	29.5		NA	n	Australia	self	4	mes	mes	MVPA frequency	1	no	45	1.8	1.48	3.12	1.14	43	1.7	1.44	1.95	1.11												MVPA duration	2	no
finished	Fjeldsoe et al.		14	2016	health	Fjeldsoe, B. S., Goode, A. D., Phongsavan, P., Bauman, A., Maher, G., Winkler, E., & Eakin, E. G. (2016). Evaluating the Maintenance of Lifestyle Changes in a Randomized Controlled Trial of the 'Get Healthy, Stay Healthy' Program. JMIR mHealth and uHealth, 4(2), e42. https://doi.org/10.2196/mhealth.5280	2	228	218	66.7	no intervention	adults	by phone after lifestyle coaching program	53.4	12.3	66.7	n	Australia	both	4	mes	mes	sessions vigorous PA	1	no	103	1.56	1.86	1.7	1.61	113	2.33	2.53	1.93	2.44												sessions moderate PA	2	no
finished	Frederix et al.	dc	15	2015	health	Frederix, I., Hansen, D., Coninx, K., Vandervoort, P., Vandijck, D., Hens, N.,. . . Dendale, P. (2015). Medium-Term Effectiveness of a Comprehensive Internet-Based and Patient-Specific Telerehabilitation Program With Text Messaging Support for Cardiac Patients: Randomized Controlled Trial. Journal of medical Internet research, 17(7), e185. https://doi.org/10.2196/jmir.4799	2	140	139	25	usual care	CVD patients	hospital patients	61		NA	CVD	Belgium	both	2	mes	mes	VO2 peak (mL/[min*kg])	1		69	22.46	6.43	24.46	7.57	70	22.72	6.05	22.15	5.83												total MET min/week (IPAQ)	2
finished	Fukuoka et al.	dc	16	2015	health	Fukuoka, Y., Gay, C. L., Joiner, K. L., & Vittinghoff, E. (2015). A Novel Diabetes Prevention Intervention Using a Mobile App A Randomized Controlled Trial With Overweight Adults at Risk. American journal of preventive medicine, 49(2), 223–237. https://doi.org/10.1016/j.amepre.2015.01.003	2	61	61	77	only pedometer	overweight adults	telephone	55.2		NA	overweight	USA	both	4	mes	mes	steps per day	1		30	6761	3572	9312	4712	31	6577	4460	5843	3308												light physical activity (1-2 METs)	2
finished	Garde et al.		17	2015	PA	Garde, A., Umedaly, A., Abulnaga, S. M., Robertson, L., Junker, A., Chanoine, J. P.,. . . Dumont, G. A. (2015). Assessment of a Mobile Game ("MobileKids Monster Manor") to Promote Physical Activity Among Children. Games for Health Journal, 4(2), 149–158. https://doi.org/10.1089/g4h.2014.0095	2	54	44	66	feedback about steps and active minutes	children (8-13)	convenience samples in schools	10.2	2	school children	none	Canada	tracked	2	mes	mes	steps per day	1	tracked	26	12300	4300	13500	3200	21	13100	3400	14000	4300												active minutes per day	2	tracked
finished	Gell & Wadsworth	dc	18	2015	PA	Gell, N. M., & Wadsworth, D. D. (2015). The Use of Text Messaging to Promote Physical Activity in Working Women: A Randomized Controlled Trial. Journal of physical activity & health, 12(6), 756–763. https://doi.org/10.1123/jpah.2013-0144	2	87	74	100	no text messages (maps with proposed walking routes for both groups)	female university employees	flyers at workplace	47		NA	none	USA	tracked	1	mes	mes	steps per day	1		41	6752.1	2653.3	6867.7	2227	46	6737.9	2619.3	6189	2297
finished	Glynn et al.	dc	19	2014	PA	Glynn, L. G., Hayes, P. S., Casey, M., Glynn, F., Alvarez-Iglesias, A., Newell, J.,. . . Murphy, A. W. (2014). Effectiveness of a smartphone application to promote physical activity in primary care: the SMART MOVE randomised controlled trial. British Journal of General Practice, 64(624), E384-E391. https://doi.org/10.3399/bjgp14X680461	2	90	77	64	no app, but goals		hrough three primary care centres that make up the North Clare Primary Care Team; a rural primary care team	44				Ireland	tracked	1	mes	mes	mean weekly Step count	1		31	4365	2732	5855	4264	35	5138	3873	4859	3474
finished	Hales et al.	dc	20	2016	weight	Hales, S., Turner-McGrievy, G. M., Wilcox, S., Fahim, A., Davis, R. E., Huhns, M., & Valafar, H. (2016). Social networks for improving healthy weight loss behaviors for overweight and obese adults: A randomized clinical trial of the social pounds off digitally (Social POD) mobile app. International Journal of Medical Informatics, 94, 81–90. https://doi.org/10.1016/j.ijmedinf.2016.07.003	2	51	41	83	Fat Secret app without self-monitoring and social support	overweight and obese, but otherwise healthy, adults who own an android smartphone	listserv announcements, flyers, electronic newsletters, newspaper ads, social media posts, and at local research fair	47		35% advanced degree	high bmi	USA	self	1	mes	mes	calorie expenditure per week	1	no	22	591.6	596.11	1667.9	2121.67	21	648.1	875.6	1673.1	1434.86
finished	Hartman et al.		21	2016	weight	Hartman, S. J., Nelson, S. H., Cadmus-Bertram, L. A., Patterson, R. E., Parker, B. A., & Pierce, J. P. Technology- and Phone-Based Weight Loss Intervention: Pilot RCT in Women at Elevated Breast Cancer Risk. Realizing Population-Level Improvement for All Children’s Cognitive, Affective, and Behavioral Health. Advance online publication. https://doi.org/10.1016/j.amepre.2016.06.024	2	55	50	100	usual care	women with a BMI > 27.5 and an elevated risk for breast cancer	right after mammography	59.5	5.6	45% college education	obesity + elevated risk for breast cancer	USA	self	2	mes	mes	MVPA minutes per day	1	no	33	17	20.3	32	25.7	17	10	10.2	22	18.9												MVPA daily 10-minute bouts	2	no
finished	Hebden et al.	dc	22	2014	weight	Hebden, L., Cook, A., van der Ploeg, H. P., King, L., Bauman, A., & Allman-Farinelli, M. (2014). A mobile health intervention for weight management among young adults: a pilot randomised controlled trial. Journal of Human Nutrition and Dietetics, 27(4), 322–332. https://doi.org/10.1111/jhn.12155	2	51	51	20.5	printed information	articipants were students and staff from a large Australian University,	advertisements posted around the university campus and published in staff and student newsletters	22.85	4.55	x	x	Australia	both	2	mes	mes	MVPA	1		26	50.4	26.5	42.6	25.8	25	44	25.6	38.6	16.1												IPAQ (MET-min week	2
finished	Hurling et al.	dc	23	2007	PA	Hurling, R., Catt, M., Boni, M. D., Fairley, B. W., Hurst, T., Murray, P.,. . . Sodhi, J. S. (2007). Using internet and mobile phone technology to deliver an automated physical activity program: randomized controlled trial. Journal of medical Internet research, 9(2), e7. https://doi.org/10.2196/jmir.9.2.e7	2	77	77		no intervention	healthy adults	market research recruitment agency	40.4				UK	both	1	mes	pes	PA (IPAQ) MET min/week	1	no	47	4350	3200			30	3868	2257				0.12
finished	Johnston et al.	dc	24	2016	health	Johnston, N., Bodegard, J., Jerström, S., Åkesson, J., Brorsson, H., Alfredsson, J.,. . . Varenhorst, C. (2016). Effects of interactive patient smartphone support app on drug adherence and lifestyle changes in myocardial infarction patients: A randomized study. American Heart Journal, 178, 85–94. https://doi.org/10.1016/j.ahj.2016.05.005	2	174	162	19	simplified app + usual care	MI patients	from 16 cardiology departments	58	8.3	NA	myocardial infarcation	Sweden	self	2	pes	pes	PA sessions	1	no	80					71					0.867	0.77										exercise min/week
finished	Joseph et al.		25	2015	PA	Joseph, R. P., Keller, C., Adams, M. A., & Ainsworth, B. E. (2015). Print versus a culturally-relevant Facebook and text message delivered intervention to promote physical activity in African American women: a randomized pilot trial. BMC women's health, 15, 30. https://doi.org/10.1186/s12905-015-0186-1	2	29	29	100	standard print-based intervention	insufficiently active African American women	emails, flyers, newspaper ad, posting to social event website	35.5	5	100% college/university	none, but most participants overweight/obese	USA	tracked	4	mes	mes	light activity	1	tracked	13	1218	345	1313	319	15	1175	268	1234	312												moderate-lifestyle	2	tracked
finished	Kim & Glanz	dc	26	2013	PA	Kim, B. H., & Glanz, K. (2013). Text Messaging to Motivate Walking in Older African Americans A Randomized Controlled Trial. American journal of preventive medicine, 44(1), 71–75. https://doi.org/10.1016/j.amepre.2012.09.050		45	36	74	no intervention	older african american adults	recruited from senior centers			NA	n	USA	both	2	mes	mes	steps per day	1		26	5851.96	1961.4	6530.99	2647.97	15	4382.37	2084.5	4780.21	1978.1											η2=0.26	PA self reported (LTEQ)	2
finished	Kim et al.	dc	27	2015	weight	Kim, J. Y.; Oh, S.; Steinhubl, S.; Kim, S.; Bae, W. K.; Han, J. S. et al. (2015): Effectiveness of 6 months of tailored text message reminders for obese male participants in a worksite weight loss program: randomized controlled trial. In: JMIR mHealth and uHealth 3 (1), S. e14. DOI: 10.2196/mhealth.3949.	2	205	122	0	only face to face (no texts)	obese men	in Korean companies	41.3		NA	obesity	South Korea	self	1	mes	mes	PA (MET-minutes / week)	1		101	1569.6	2094.58	2261.6	2584.51	95	1778.1	2124.4	1889.7	2752.23
finished	Kim et al.	dc	28	2016	health	Kim, J. Y., Wineinger, N. E., & Steinhubl, S. R. (2016). The Influence of Wireless Self-Monitoring Program on the Relationship Between Patient Activation and Health Behaviors, Medication Adherence, and Blood Pressure Levels in Hypertensive Patients: A Substudy of a Randomized Controlled Trial. Journal of medical Internet research, 18(6), 201–214. https://doi.org/10.2196/jmir.5429	2	160	95	68	health edcation through a nurse	hypertensive patients	employees and dependents insured by Scripps Health	57.6		78% higher education	hypertension	USA	self	1	mes	mes	Exercise units per week	1		52	37.8	26.1	39.8	23.8	43	35.6	26.6	41.3	29.5
finished	Laing et al.		30	2014	weight	Laing, B. Y., Mangione, C. M., Tseng, C.-H., Leng, M., Vaisberg, E., Mahida, M.,. . . Bell, D. S. (2014). Effectiveness of a smartphone application for weight loss compared with usual care in overweight primary care patients: A randomized, controlled trial. Annals of internal medicine, 161(10 Suppl), S5-12. https://doi.org/10.7326/M13-3005	2	212	172	73	usual care	overweight adults who wanted to lose weight	in clinic	43.3	14.3	85.5% at college	obesity (mean BMI=33.3)	USA	self	2	mes	pes	days with PA in last week	1	no	104	3.55	2.22			107	3.81	2.21				0.1
finished	Lubans et al.	dc	31	2016	weight	Lubans, D. R., Smith, J. J., Plotnikoff, R. C., Dally, K. A., Okely, A. D., Salmon, J., & Morgan, P. J. (2016). Assessing the sustained impact of a school-based obesity prevention program for adolescent boys: the ATLAS cluster randomized controlled trial. The international journal of behavioral nutrition and physical activity, 13, 92. https://doi.org/10.1186/s12966-016-0420-8	2	361	293	0	no intervention	adolescent boys from low-income schools at risk for obesity	asking in schools	12.7		school children	none	Australia	tracked	2	mes	mes	counts/min	1		68	538	154.86	542	163.57	89	492	154.86	498	163.57												percent MVPA	2
finished	Maddison et al.	dc	32	2015	PA	Maddison, R., Pfaeffli, L., Whittaker, R., Stewart, R., Kerr, A., Jiang, Y.,. . . Rawstorn, J. (2015). A mobile phone intervention increases physical activity in people with cardiovascular disease: Results from the HEART randomized controlled trial. European journal of preventive cardiology, 22(6), 701–709. https://doi.org/10.1177/2047487314535076	2	171	153	19	standard care (education + encouragement + cardiac club optionally)	adults with ischaemic heart disease diagnosis	hospital databases	60.2	9.3	NA	ischaemic heart disease	New Zealand	both	4	mes	pes	peak oxygen uptake (POV2)	1	tracked	69	26.8	6.4	27.8		74	27.1	6.5	27.9			0.65										total PA (min / week)	2	no
finished	Maher et al.		33	2015	PA	Maher, C., Ferguson, M., Vandelanotte, C., Plotnikoff, R., Bourdeaudhuij, I. de, Thomas, S.,. . . Olds, T. (2015). A Web-Based, Social Networking Physical Activity Intervention for Insufficiently Active Adults Delivered via Facebook App: Randomized Controlled Trial. Journal of medical Internet research, 17(7), e174. https://doi.org/10.2196/jmir.4086	2	109	106	74.5	waiting list	NA	Facebook advertising campaign, media stories in the local newspaper and television news bulletin, and distribution of flyers at the University of South Australia campuses.			64.5% completed university education	x	Australia	both	2	mes	mes	overall PA time	1		47	279	320	528	391	51	278	313	391	371												walking time	2
finished	Martin et al.	dc	34	2015	PA	Martin, S. S., Feldman, D. I., Blumenthal, R. S., Jones, S. R., Post, W. S., McKibben, R. A.,. . . Blaha, M. J. (2015). mActive: A Randomized Clinical Trial of an Automated mHealth Intervention for Physical Activity Promotion. Journal of the American Heart Association, 4(11). https://doi.org/10.1161/JAHA.115.002239	3	32	32	46	blinded to transmitted tracker data	outpatients at an academic CVD prevention center	NA	58		NA	various	USA	both	3	mes	mes	change in step count	1		16	9670	4350	12004	1714	16	9670	4350	8628	2202												activity time min /day	2
finished	Nguyen et al.	dc	35	2013	health	Nguyen, H. Q., Donesky, D., Reinke, L. F., Wolpin, S., Chyall, L., Benditt, J. O.,. . . Carrieri-Kohlman, V. (2013). Internet-based dyspnea self-management support for patients with chronic obstructive pulmonary disease. Journal of Pain and Symptom Management, 46(1), 43–55. https://doi.org/10.1016/j.jpainsymman.2012.06.015	3	125	110	46	general health education	COPD patients	" combination of online and off-line sources"	68.7		44% higher education	COPD	USA	self	1	mes	mes	MVPA min/week	1		43	129	35	221	55	41	83	35	115	57
finished	Pfaeffli et al.	dc	36	2015	health	Pfaeffli, D. L., Whittaker, R., Jiang, Y., Stewart, R., Rolleston, A., & Maddison, R. (2015). Text Message and Internet Support for Coronary Heart Disease Self-Management: Results From the Text4Heart Randomized Controlled Trial. Journal of medical Internet research, 17(10), e237. https://doi.org/10.2196/jmir.4944	2	123	116	18.7	usual care	patients with CHD	hospital patients	59.5	11.1	NA	coronary heart disease	New Zealand	self	1	propes	propes	binary: meeting PA guidelines	1	no	61					62											0.28	0.11	0.34	0.16
finished	Poirier et al.	dc	37	2016	PA	Poirier, J., Bennett, W. L., Jerome, G. J., Shah, N. G., Lazo, M., Yeh, H.-C.,. . . Cobb, N. K. (2016). Effectiveness of an Activity Tracker- and Internet-Based Adaptive Walking Program for Adults: A Randomized Controlled Trial. Journal of medical Internet research, 18(2), e34. https://doi.org/10.2196/jmir.5295	2	265	217	66	no intervention	adults	employees of Healthways Inc	39.9		83,8% higher education	n	USA	tracked	1	mes	mes	steps per day	1		107	5102	1901	5411	2277	110	5412	2251	4751	1834
finished	Prestwich et al.	dc	38	2010	PA	Prestwich, A., Perugini, M., & Hurling, R. (2010). Can implementation intentions and text messages promote brisk walking? A randomized trial. Health Psychology, 29(1), 40–49. https://doi.org/10.1037/0022-3514.84.1.18	3	102	94	63.8	health education	sedentary adults	via email	23.4		NA	less than 3 days with >30min exercise per week		self	2	mes	mes	number of days per week walked fast for 30+ minutes	1		48	0.56	1.37	1.98	2.04	46	0.7	1.17	1.17	1.58												number of days per week exercised for 30+ minutes	2
finished	Rubinstein et al.	dc	39	2016	health	Rubinstein, A., Miranda, J. J., Beratarrechea, A., Diez-Canseco, F., Kanter, R., Gutierrez, L.,. . . Ramirez-Zea, M. (2016). Effectiveness of an mHealth intervention to improve the cardiometabolic profile of people with prehypertension in low-resource urban settings in Latin America: a randomised controlled trial. Lancet Diabetes & Endocrinology, 4(1), 52–63. https://doi.org/10.1016/S2213-8587(15…	2	637	553	53.5	usual care	high BP	via health care centers, work, & community centers	43.4		11.15 years of education	high BP	Argentina, Guatemala, Peru	self	1	mes	mes	PA (MET-min/week)	1		266	346.5	561.48	662	1116.9	287	330	424.44	602.2	1319.1
finished	Schwerdtfeger et al.		40	2012	PA	Schwerdtfeger, A. R., Schmitz, C., & Warken, M. (2012). Using text messages to bridge the intention-behavior gap? A pilot study on the use of text message reminders to increase objectively assessed physical activity in daily life. Frontiers in Psychology, 3. https://doi.org/10.1093/her/cym047	3	43		74	no intervention	university students	oral communication and flyers distributed on campus	23.75	3.8	university students	none	Austria or Germany	tracked	1	mes	mes	PA counts/min	1	tracked	22	696.25	242.42	738.62	245.69	21	707.15	273.01	610.57	203.57
finished	Silveira et al.		41	2013	health	Silveira, P., van de Langenberg, R., van Het Reve, E., Daniel, F., Casati, F., & Bruin, E. D. de. (2013). Tablet-based strength-balance training to motivate and improve adherence to exercise in independently living older people: a phase II preclinical exploratory trial. Journal of medical Internet research, 15(8), e159. https://doi.org/10.2196/jmir.2579	3	44	34	64	printed information	articipants were older adults aged 65 years or older; living independently	advised potential participants through its mailing list and by notes in the local newspape			x	x	Switzerland	tracked	2	mes	mes	gait speed individual vers. Control Preferred speed	1		14	1.26	0.18	1.42	0.21	17	1.07	0.19	1.17	0.22												Fast speed gait speed	2
finished	Suggs et al.	dc	42	2013	PA	Suggs, S., Blake, H., Bardus, M., & Lloyd, S. (2013). Effects of text messaging in addition to emails on physical activity among university and college employees in the UK. Journal of Health Services Research & Policy, 18, 56–64. https://doi.org/10.1177/1355819613478001	2	331	178	82.5	only email intervention	employee university / college	printed poster / email	39.2		74% higher education	not specified, but 30% overweight	United Kingdom	self	1	mes	mes	total physical activity	1		79	59.5	36.1	49.5	39.6	79	53.4	33.7	5.8	33.9
finished	Tabak et al.	dc	43	2014	PA	Tabak, M., op den Akker, H., & Hermens, H. (2014). Motivational cues as real-time feedback for changing daily activity behavior of patients with COPD. Patient Education and Counseling, 94(3), 372–378. https://doi.org/10.1016/j.pec.2013.10.014	2	34	30	36.7	usual care + telerehabilitation	COPD patients	recruited by physician	66.4		NA	COPD	Netherlands	tracked	1	mes	mes	steps per day	1		13	5766	965	5603	964	16	5256	865	4617	865
finished	van der Weegen et al.	dc	44	2015	PA	van der Weegen, S., Verwey, R., Spreeuwenberg, M., Tange, H., van der Weijden, T., & Witte, L. de. (2015). It's LiFe! Mobile and Web-Based Monitoring and Feedback Tool Embedded in Primary Care Increases Physical Activity: A Cluster Randomized Controlled Trial. Journal of medical Internet research, 17(7), e184. https://doi.org/10.2196/jmir.4579	3	133	117	53.38	usual care	patients in family practices	via family practices	57.88		14.56% higher education	COPD or diabetes + sedentary	Netherlands	tracked	1	mes	mes	minutes of PA (moderate & vigorous)	1		52	39.3	18.1	48.82	23.8	65	44.1	20.3	39.61	19.5
finished	van Drongelen et al.	dc	45	2014	health	van Drongelen, A., Boot, C. R. L., Hlobil, H., Twisk, J. W. R., Smid, T., & van der Beek, Allard J. (2014). Evaluation of an mHealth intervention aiming to improve health-related behavior and sleep and reduce fatigue among airline pilots. Scandinavian journal of work, environment & health, 40(6), 557–568. https://doi.org/10.1136/bmj.330.7495.843	2	502	398	6.8	website with info about fatigue	airline pilots	publicity campaign, using intranet, internet, and news bulletins	40.9		pilot education	"chronic desease (4%)"	Netherlands	self	2	mes	mes	moderate physical activity per week (d/week)	1		191	3.53	1.88	3.74	1.83	199	3.22	1.95	3.42	2											β = 0,13	strenuous PA per week (d/week)	2
finished	Vorrink et al.		46	2016	PA	Vorrink, S. N. W., Kort, H. S. M., Troosters, T., Zanen, P., & Lammers, J.-W. J. (2016). Efficacy of an mHealth intervention to stimulate physical activity in COPD patients after pulmonary rehabilitation. The European respiratory journal, 48(4), 1019–1029. https://doi.org/10.1183/13993003.00083-2016	2	157	132	50.3	usual care	aged⩾40 years, who had completed a pulmonary rehabilitation programme of 3 months within the past 6 months and lived independently.	recruitment via physiotherapists	62.46	8.54		ung Disease ; completed a pulmonary rehabilitation programme of 3 months within the past 6 months and lived independently. Patients were not included in the trial if they were suffering from a comorbidity that greatly influences physical activity (GOLD) stage 2 or 3	Netherlands	tracked	1	mes	mes	Average steps per weekday	1	tracked	84	5717	3831	5205	2296	73	6011	3435	5376	2088
finished	Walsh et al.		47	2016	PA	Walsh, J. C., Corbett, T., Hogan, M., Duggan, J., & McNamara, A. (2016). An mHealth Intervention Using a Smartphone App to Increase Walking Behavior in Young Adults: A Pilot Study. JMIR mHealth and uHealth, 4(3), e109. https://doi.org/10.2196/mhealth.5227	2	58	55	72.2	goal of 30min walking per day (but no info how many steps)	convenience sample of university students	research participation website	20.5	2.07	university students	none	Ireland	tracked	1	pes	mes	steps per day	1		28			7200	2815.37	27			6380	2815.37	0.401
finished	Wang et al.	dc	48	2016	PA	Wang, J. B., Cataldo, J. K., Ayala, G. X., Natarajan, L., Cadmus-Bertram, L., White, M. M.,. . . Pierce, J. P. (2016). Mobile and Wearable Device Features that Matter in Promoting Physical Activity. Journal of mobile technology in medicine, 5(2), 2–11. https://doi.org/10.7309/jmtm.5.2.2	2	67	59	91	fitbit tracker without SMS	overweight /obese adults	convinience recruitment mostly from a mammography data base	48.2		61% higher education	overweight /obese	USA	tracked	3	mes	mes	steps per day	1		30	6885	638	6909	415	29	7165	417	6732	401												MVPA-minutes per week	2
finished	Zach et al.	dc	49	2016	PA	Zach, S., Raviv, T., & Meckel, Y. (2016). Using information communication technologies (ICTs) for motivating female adolescents to exercise/run in their leisure time. Computers in Human Behavior, 60, 593–601. https://doi.org/10.1016/j.compedu.2010.07.023	3	100	100	100	teacher-guided-activity	female high school students				high schoolers	NA	Israel	tracked	1	mes	mes	12min run (m)	1		46	1862	293.2	1952	351.73	54	1714	301.88	1851	320.92
[truncated: 110 more columns]

## Sheet: Sheet1
running number
authors
short title
title
year
obtained: how and where?
study number
study description
to include YN
why not?
design (exp, quasi-exp, correlation)
randomization YN
type of study (lab vs field)
duration
follow-up YN
time of follow-up in weeks after initial study start
use of wearables YN
use of smartphones YN
use of internet YN
a. monitoring
a diary
a self-monitoring
a goal setting
b. interaction
b feedback
b point of decision prompt
b norms
b role models
b social embeddedness
c. knowledge
c classes - physical training
c education
c consultation
d. tracking
d wearable PA tracker
d mobile phone PA tracker
gamification features
initial N
N who finished
control group
percent female initial
percent female who finished
mean age
sd age
education
population
health issues in population
country
method of analysis
DV
IV 1
IV 2
type of measurement (activity etc.)
results verbal
results test values (F, t, df, eta, chi, p, ……)
EFFECT SIZE
conclusion
coder
comment

## Sheet: print version
year-author
study description
results
exclusion (criterion)		design (RCT?)
follow-up
pre-post		lab vs field
duration / no of interactions		analysis (ITT vs completers)
N initial		mobile phone app
N completers		wearables
% female		trackers also in control group
control group		number of groups
population		text messages
recruitment		websites
age (+SD)		face-to-face
education		groupsetting
health issues		BCT
country		MoD
outcome variables (ALL)
PA self-report vs tracked
outcome 1		outcome 3
exp N1		exp N3
exp M1 base		exp M3 base
exp SD1 base		exp SD3 base
exp M1 post/follow-up		exp M3 post/follow-up
exp SD1 post/follow-up		exp SD3 post/follow-up
KG N1		KG N3
KG M1 base		KG M3 base
KG SD1 base		KG SD3 base
KG M1 post/follow-up		KG M3 post/follow-up
KG SD1 post/follow-up		KG SD3 post/follow-up
Δ1		Δ3
outcome 2		outcome 4
exp N2		exp N4
exp M2 base		exp M4 base
exp SD2 base		exp SD4 base
exp M2 post/follow-up		exp M4 post/follow-up
exp SD2 post/follow-up		exp SD4 post/follow-up
KG N2		KG N4
KG M2 base		KG M4 base
KG SD2 base		KG SD4 base
KG M2 post/follow-up		KG M4 post/follow-up
KG SD2 post/follow-up		KG SD4 post/follow-up
Δ2		Δ4
Δaverage
Correlation pre-post
coder
comment

## Sheet: Tabelle1
first.author	education	goals	self-help feedback	rewards	soc emb	info general	info individual	info where and when	instruction	model	anticipated regret	fear arousal	stress management	general communication skills	goal setting behav	goal setting outcome	action planning	barrier identification	set graded tasks	review of behav goal	review of outcome goal	behavioural contract	shaping	prompting generalisation	prompt self-monitoring	prompt self-monitoring outcome	provide feedback	teach prompts	environmental restructuring	prompt practice	follow-up prompts	prompt self talk	relapse prevention	motivational interviewing	time management	prompt rewards effort	provide rewards behavior	NOTHING	prompt focus success	prompt use of imagery	anticipation rewards	info other approval	info other behavior	social comparison	social support	role model
abraham	y	y	y			y		y	y						y					y											y
adams		y		y											y																					y
allman	y	y	y			y	y	y	y						y					y														y
cadmus	y	y	y						y						y							y			y
choi	y	y	y		y			y	y						y										y	y	y						y												y
chow
cotten	y	y				y		y							y				y
cowdery	y		y	y		y			y																		y										y
direito	y		y	y					y																y		y										y
fassnacht	y		y			y		y	y																y
frederix		y	y												y				y								y
fukuoka	y	y	y	y	y	y									y	y									y												y								y
gell	y	y	y		y	y		y	y						y	y		y							y								y		y										y
glynn			y																						y		y
hebden	y		y			y			y															y
kim13	y	y	y		y			y							y										y																				y
kim15	y	y	y			y	y	y							y											y							y
kim16	y		y			y	y																			y
kinnafick	y				y	y	y	y																																					y
lubans	y	y	y	y	y	y	y		y	y					y			y	y			y		y	y		y									y									y	y
maher	y	y	y	y	y			y							y										y											y	y					y	y	y
martin	y	y		y		y	y	y							y																					y	y
nguyen	y		y	y				y	y																y	y	y									y
partridge
poirier		y	y	y	y										y								y		y											y	y						y	y
prestwich		y	y												y		y											y
rubinstein	y		y			y	y	y	y																									y
silveira	y	y	y	y	y	y			y						y			y							y											y	y						y	y
smith
suggs
tabak	y	y	y	y					y						y										y		y										y
van der weegen		y	y												y		y	y							y		y
van.drongelen	y						y	y	y
wang_a
wang_b			y																											y
zach			y		y																				y																		y	y
first.author	education	goals	self-help feedback	rewards	soc emb	info general	info individual	info where and when	instruction	model	anticipated regret	fear arousal	stress management	general communication skills	goal setting behav	goal setting outcome	action planning	barrier identification	set graded tasks	review of behav goal	review of outcome goal	behavioural contract	shaping	prompting generalisation	prompt self-monitoring	prompt self-monitoring outcome	provide feedback	teach prompts	environmental restructuring	prompt practice	follow-up prompts	prompt self talk	relapse prevention	motivational interviewing	time management	prompt rewards effort	provide rewards behavior	NOTHING	prompt focus success	prompt use of imagery	anticipation rewards	info other approval	info other behavior	social comparison	social support	role model
abraham	y	y	y	n	n	y	n	y	y	n	n	n	n	n	y	n	n	n	n	y	n	n	n	n	n	n	n	n	n	n	y	n	n	n	n	n	n	n	n	n	n	n	n	n	n	n
adams	n	y	n	y	n	n	n	n	n	n	n	n	n	n	y	n	n	n	n	n	n	n	n	n	n	n	n	n	n	n	n	n	n	n	n	y	n	n	n	n	n	n	n	n	n	n
allman	y	y	y	n	n	y	y	y	y	n	n	n	n	n	y	n	n	n	n	y	n	n	n	n	n	n	n	n	n	n	n	n	n	y	n	n	n	n	n	n	n	n	n	n	n	n
cadmus	y	y	y	n	n	n	n	n	y	n	n	n	n	n	y	n	n	n	n	n	n	y	n	n	y	n	n	n	n	n	n	n	n	n	n	n	n	n	n	n	n	n	n	n	n	n
choi	y	y	y	n	y	n	n	y	y	n	n	n	n	n	y	n	n	n	n	n	n	n	n	n	y	y	y	n	n	n	n	n	y	n	n	n	n	n	n	n	n	n	n	n	y	n
chow	n	n	n	n	n	n	n	n	n	n	n	n	n	n	n	n	n	n	n	n	n	n	n	n	n	n	n	n	n	n	n	n	n	n	n	n	n	n	n	n	n	n	n	n	n	n
cotten	y	y	n	n	n	y	n	y	n	n	n	n	n	n	y	n	n	n	y	n	n	n	n	n	n	n	n	n	n	n	n	n	n	n	n	n	n	n	n	n	n	n	n	n	n	n
cowdery	y	n	y	y	n	y	n	n	y	n	n	n	n	n	n	n	n	n	n	n	n	n	n	n	n	n	y	n	n	n	n	n	n	n	n	n	y	n	n	n	n	n	n	n	n	n
direito	y	n	y	y	n	n	n	n	y	n	n	n	n	n	n	n	n	n	n	n	n	n	n	n	y	n	y	n	n	n	n	n	n	n	n	n	y	n	n	n	n	n	n	n	n	n
fassnacht	y	n	y	n	n	y	n	y	y	n	n	n	n	n	n	n	n	n	n	n	n	n	n	n	y	n	n	n	n	n	n	n	n	n	n	n	n	n	n	n	n	n	n	n	n	n
frederix	n	y	y	n	n	n	n	n	n	n	n	n	n	n	y	n	n	n	y	n	n	n	n	n	n	n	y	n	n	n	n	n	n	n	n	n	n	n	n	n	n	n	n	n	n	n
fukuoka	y	y	y	y	y	y	n	n	n	n	n	n	n	n	y	y	n	n	n	n	n	n	n	n	y	n	n	n	n	n	n	n	n	n	n	n	y	n	n	n	n	n	n	n	y	n
gell	y	y	y	n	y	y	n	y	y	n	n	n	n	n	y	y	n	y	n	n	n	n	n	n	y	n	n	n	n	n	n	n	y	n	y	n	n	n	n	n	n	n	n	n	y	n
glynn	n	n	y	n	n	n	n	n	n	n	n	n	n	n	n	n	n	n	n	n	n	n	n	n	y	n	y	n	n	n	n	n	n	n	n	n	n	n	n	n	n	n	n	n	n	n
hebden	y	n	y	n	n	y	n	n	y	n	n	n	n	n	n	n	n	n	n	n	n	n	n	y	n	n	n	n	n	n	n	n	n	n	n	n	n	n	n	n	n	n	n	n	n	n
kim13	y	y	y	n	y	n	n	y	n	n	n	n	n	n	y	n	n	n	n	n	n	n	n	n	y	n	n	n	n	n	n	n	n	n	n	n	n	n	n	n	n	n	n	n	y	n
kim15	y	y	y	n	n	y	y	y	n	n	n	n	n	n	y	n	n	n	n	n	n	n	n	n	n	y	n	n	n	n	n	n	y	n	n	n	n	n	n	n	n	n	n	n	n	n
kim16	y	n	y	n	n	y	y	n	n	n	n	n	n	n	n	n	n	n	n	n	n	n	n	n	n	y	n	n	n	n	n	n	n	n	n	n	n	n	n	n	n	n	n	n	n	n
kinnafick	y	n	n	n	y	y	y	y	n	n	n	n	n	n	n	n	n	n	n	n	n	n	n	n	n	n	n	n	n	n	n	n	n	n	n	n	n	n	n	n	n	n	n	n	y	n
lubans	y	y	y	y	y	y	y	n	y	y	n	n	n	n	y	n	n	y	y	n	n	y	n	y	y	n	y	n	n	n	n	n	n	n	n	y	n	n	n	n	n	n	n	n	y	y
maher	y	y	y	y	y	n	n	y	n	n	n	n	n	n	y	n	n	n	n	n	n	n	n	n	y	n	n	n	n	n	n	n	n	n	n	y	y	n	n	n	n	y	y	y	n	n
martin	y	y	n	y	n	y	y	y	n	n	n	n	n	n	y	n	n	n	n	n	n	n	n	n	n	n	n	n	n	n	n	n	n	n	n	y	y	n	n	n	n	n	n	n	n	n
nguyen	y	n	y	y	n	n	n	y	y	n	n	n	n	n	n	n	n	n	n	n	n	n	n	n	y	y	y	n	n	n	n	n	n	n	n	y	n	n	n	n	n	n	n	n	n	n
partridge	n	n	n	n	n	n	n	n	n	n	n	n	n	n	n	n	n	n	n	n	n	n	n	n	n	n	n	n	n	n	n	n	n	n	n	n	n	n	n	n	n	n	n	n	n	n
poirier	n	y	y	y	y	n	n	n	n	n	n	n	n	n	y	n	n	n	n	n	n	n	y	n	y	n	n	n	n	n	n	n	n	n	n	y	y	n	n	n	n	n	y	y	n	n
prestwich	n	y	y	n	n	n	n	n	n	n	n	n	n	n	y	n	y	n	n	n	n	n	n	n	n	n	n	y	n	n	n	n	n	n	n	n	n	n	n	n	n	n	n	n	n	n
rubinstein	y	n	y	n	n	y	y	y	y	n	n	n	n	n	n	n	n	n	n	n	n	n	n	n	n	n	n	n	n	n	n	n	n	y	n	n	n	n	n	n	n	n	n	n	n	n
silveira	y	y	y	y	y	y	n	n	y	n	n	n	n	n	y	n	n	y	n	n	n	n	n	n	y	n	n	n	n	n	n	n	n	n	n	y	y	n	n	n	n	n	y	y	n	n
smith	n	n	n	n	n	n	n	n	n	n	n	n	n	n	n	n	n	n	n	n	n	n	n	n	n	n	n	n	n	n	n	n	n	n	n	n	n	n	n	n	n	n	n	n	n	n
suggs	n	n	n	n	n	n	n	n	n	n	n	n	n	n	n	n	n	n	n	n	n	n	n	n	n	n	n	n	n	n	n	n	n	n	n	n	n	n	n	n	n	n	n	n	n	n
tabak	y	y	y	y	n	n	n	n	y	n	n	n	n	n	y	n	n	n	n	n	n	n	n	n	y	n	y	n	n	n	n	n	n	n	n	n	y	n	n	n	n	n	n	n	n	n
van der weegen	n	y	y	n	n	n	n	n	n	n	n	n	n	n	y	n	y	y	n	n	n	n	n	n	y	n	y	n	n	n	n	n	n	n	n	n	n	n	n	n	n	n	n	n	n	n
van.drongelen	y	n	n	n	n	n	y	y	y	n	n	n	n	n	n	n	n	n	n	n	n	n	n	n	n	n	n	n	n	n	n	n	n	n	n	n	n	n	n	n	n	n	n	n	n	n
wang_a	n	n	n	n	n	n	n	n	n	n	n	n	n	n	n	n	n	n	n	n	n	n	n	n	n	n	n	n	n	n	n	n	n	n	n	n	n	n	n	n	n	n	n	n	n	n
wang_b	n	n	y	n	n	n	n	n	n	n	n	n	n	n	n	n	n	n	n	n	n	n	n	n	n	n	n	n	n	y	n	n	n	n	n	n	n	n	n	n	n	n	n	n	n	n
zach	n	n	y	n	y	n	n	n	n	n	n	n	n	n	n	n	n	n	n	n	n	n	n	n	y	n	n	n	n	n	n	n	n	n	n	n	n	n	n	n	n	n	y	y	n	n
	23	19	26	11	10	15	8	14	15	1	0	0	0	0	19	2	2	4	3	2	0	2	1	2	16	4	9	1	0	1	1	0	3	2	1	7	8	0	0	0	0	1	4	4	6	1

## Sheet: Legende
	gemeinsam codiert			former labels:
	ausgeschlossen			yellow
	no access			pink
	weird stuff			white
	Unstimmigkeit			blue
dc	double coding			green
	under construction
				labels:
				finished	ready to use
				excluded	do not use
				maybe	reassess or recode
				needs calculations	take care of confidence intervals and stuff
				pink	need to code
				use other entry	coded twice
3	no tailoring
2	tailored on theory
1	tailored
				double coding:		noch nicht doppelt codiert
					dc	doppelt codiert
					dc - nur zweiter Teil	nur die hinteren Spalten
