# Supplementary material for: Key Elements of mHealth Interventions to Successfully Increase Physical Activity: Meta-Regression
Source: JMIR Mhealth Uhealth. 2018 Nov 12;6(11):e10076. doi: 10.2196/10076 (PMC6256104; doi:10.2196/10076)
Supplement: Multimedia Appendix 2 [file mhealth_v6i11e10076_app2.zip › MM2b_analysis_script.R]

# Meta-Analysis mHealth Interventions to Increase Physical Activity

#### Before you start:
#### Please change the path in line 34  to wherever you have saved the spreadsheet meta-analysis.coded.xlsx
#### Having troubles? Send an e-mail to lis.ecker[at]gmail.com :)

# https://cran.r-project.org/web/views/MetaAnalysis.html
# http://prisma-statement.org/
# packages ####
# install packages if necessary
if (!require("tidyverse")) install.packages("tidyverse")
if (!require("readxl")) install.packages("readxl")
if (!require("compute.es")) install.packages("compute.es")
if (!require("ggplot2")) install.packages("ggplot2")
if (!require("robumeta")) install.packages("robumeta")
if (!require("metafor")) install.packages("metafor")
if (!require("MAd")) install.packages("MAd")
if (!require("yarrr")) install.packages("yarrr")
if (!require("wesanderson")) install.packages("wesanderson")
if (!require("metaviz")) install.packages("metaviz")
# load libraries
library(tidyverse)       # 
library(readxl)          # read data from Excel sheet
library(compute.es)      # compute effect size
library(ggplot2)         # make pretty graphs
library(robumeta)        # do the actual meta-analysis
library(metafor)         # assess publication bias and run fixed effect meta-analysis at baseline (no group differences: fixed effect=0)
library(MAd)             # aggregate dependent ES for publication bias assessment
library(yarrr)           # plotting moderators
library(wesanderson)     # giving the moderator graph pretty colors
library(metaviz)         # nice package to build forest plots

# reading data ####
setwd("C:/YOUR/PATH/HERE")

full <- read_xlsx ("MM2a_data.xlsx")
wide <- full[full$progress=="finished",]
wide$year_author <- paste(wide$first.author, ", ", wide$year, sep = "")

# data preparation ####
# notation
options(scipen=999)

# reshape data to long format
dat <- reshape(wide, direction="long", varying=c(c("expN.1", "expN.2", "expN.3", "expN.4"),c("coN.1", "coN.2", "coN.3", "coN.4"),
c("outcome_no.1", "outcome_no.2", "outcome_no.3", "outcome_no.4"),
c("expMBase.1", "expMBase.2", "expMBase.3", "expMBase.4"),
c("expSDBase.1", "expSDBase.2", "expSDBase.3", "expSDBase.4"),
c("expMPost.1", "expMPost.2", "expMPost.3", "expMPost.4"),
c("expSDPost.1", "expSDPost.2", "expSDPost.3", "expSDPost.4"),
c("coMBase.1", "coMBase.2", "coMBase.3", "coMBase.4"),
c("coSDBase.1", "coSDBase.2", "coSDBase.3", "coSDBase.4"),
c("coMPost.1", "coMPost.2", "coMPost.3", "coMPost.4"),
c("coSDPost.1", "coSDPost.2", "coSDPost.3", "coSDPost.4"),
c("pBase.1", "pBase.2", "pBase.3", "pBase.4"),
c("pPost.1", "pPost.2", "pPost.3", "pPost.4"),
c("tBase.1", "tBase.2", "tBase.3", "tBase.4"),
c("tPost.1", "tPost.2", "tPost.3", "tPost.4"),
c("fBase.1", "fBase.2", "fBase.3", "fBase.4"),
c("fPost.1", "fPost.2", "fPost.3", "fPost.4"),
c("outcome.1", "outcome.2", "outcome.3", "outcome.3"),
c("outcome_tracked.1", "outcome_tracked.2", "outcome_tracked.3", "outcome_tracked.4"),
c("delta.1", "delta.2", "delta.3", "delta.4"),
c("prop1Base.1","prop1Base.2","prop1Base.3","prop1Base.4"),
c("prop2Base.1","prop2Base.2","prop2Base.3","prop2Base.4"),
c("prop1Post.1","prop1Post.2","prop1Post.3","prop1Post.4"),
c("prop2Post.1","prop2Post.2","prop2Post.3","prop2Post.4")))

# Drop NA rows
dat <- subset(dat, !is.na(expN))
#View(dat)
# define numeric variables as numeric
dat$percent_female <- as.numeric(as.character(dat$percent_female))
dat$age_M <- as.numeric(as.character(dat$age_M))
dat$expMBase <- as.numeric(as.character(dat$expMBase))
dat$expSDBase <- as.numeric(as.character(dat$expSDBase))
dat$expMPost <- as.numeric(as.character(dat$expMPost))
dat$expSDPost <- as.numeric(as.character(dat$expSDPost))
dat$coMBase <- as.numeric(as.character(dat$coMBase))
dat$coSDBase <- as.numeric(as.character(dat$coSDBase))
dat$coMPost <- as.numeric(as.character(dat$coMPost))
dat$coSDPost <- as.numeric(as.character(dat$coSDPost))
dat$tBase <- as.numeric(as.character(dat$tBase))
dat$tPost <- as.numeric(as.character(dat$tPost))
dat$fBase <- as.numeric(as.character(dat$fBase))
dat$fPost <- as.numeric(as.character(dat$fPost))
dat$study_quality <- as.factor(dat$study_quality)
str(dat)

# effect size calculation ####
# @baseline & post intervention (g, variance, confidence interval)
## Baseline
View(dat)
ES_base_mes <- mes(dat$expMBase, dat$coMBase, dat$expSDBase, dat$coSDBase, dat$expN, dat$coN)
ES_base_pes <- pes(dat$pBase, dat$expN, dat$coN)
ES_base_propes <- propes(dat$prop1Base,dat$prop2Base,dat$expN,dat$coN)

dat$base_g_mes <- ES_base_mes$g
dat$base_g_pes <- ES_base_pes$g
dat$base_g_propes <- ES_base_propes$g

dat$base_var_mes <- ES_base_mes$var.g
dat$base_var_pes <- ES_base_pes$var.g
dat$base_var_propes <- ES_base_propes$var.g

## Post Intervention
ES_post_mes <- mes(dat$expMPost, dat$coMPost, dat$expSDPost, dat$coSDPost, dat$expN, dat$coN)
ES_post_pes <- pes(dat$pPost, dat$expN, dat$coN)
ES_post_propes <- propes(dat$prop1Post,dat$prop2Post,dat$expN,dat$coN)

dat$post_g_mes <- ES_post_mes$g
dat$post_g_pes <- ES_post_pes$g
dat$post_g_propes <- ES_post_propes$g

dat$post_var_mes <- ES_post_mes$var.g
dat$post_var_pes <- ES_post_pes$var.g
dat$post_var_propes <- ES_post_propes$var.g

dat$post_lower_mes <- ES_post_mes$l.g
dat$post_lower_pes <- ES_post_pes$l.g
dat$post_lower_propes <- ES_post_propes$l.g

dat$post_upper_mes <- ES_post_mes$u.g
dat$post_upper_pes <- ES_post_pes$u.g
dat$post_upper_propes <- ES_post_propes$u.g

dat$base_g <- rowSums( dat[,93:95], na.rm = TRUE)
dat$base_var <- rowSums( dat[,96:98], na.rm = TRUE)
dat$g <- rowSums( dat[,99:101], na.rm = TRUE)
dat$var <- rowSums( dat[,102:104], na.rm = TRUE)
dat$lower_ci <- rowSums( dat[,105:107], na.rm = TRUE)
dat$upper_ci <- rowSums( dat[,108:110], na.rm = TRUE)


# baseline group differences ####
correlation <- 0.8

## Fixed effect + random effects meta-analysis with baseline values
dat_base_agg <- agg(id  =  study_number, es  =  base_g, var  =  base_var, n.1  =  expN, n.2  = coN, cor  = 0.5,  method  =  "BHHR", data  =  dat)
dat_base_agg <- rename(dat_base_agg, study_number = id)
m_base_fixed <- rma(es,var,slab=paste(study_number), data=dat_base_agg, method="FE")
m_base_fixed
forest(m_base_fixed)
m_base_random <- rma(es,var,slab=paste(study_number), data=dat_base_agg)
m_base_random
forest(m_base_random)
model_baseline <- robu(formula = base_g ~ 1, data=dat, studynum = study_number, 
                               var.eff.size = base_var, modelweights="CORR", rho = correlation, small=TRUE)
model_baseline

cor.test(dat$base_g, dat$g, use = "complete.obs")


# reduced sample ##### 
# (large baseline differences)


## removing outcomes with large group differences at baseline (in a new data.frame: dat_reduced)
dat_reduced <- dat[dat$base_g<.5,]
dat_reduced <- dat_reduced[dat$base_g>-.5,]

model_baseline_reduced <- robu(formula = base_g ~ 1, data=dat_reduced, studynum = study_number, 
                       var.eff.size = base_var, modelweights="CORR", rho = correlation, small=TRUE)
model_baseline_reduced
cor(dat_reduced$base_g, dat_reduced$g, use = "complete.obs")
plot(dat_reduced$base_g, dat_reduced$g)


# point estimate (baseline cov) & meta-regression ####
## point estimate & moderators post intervention
# with full and reduced data

point_estimate_model <- robu(formula = g ~ 1, data=dat, studynum = study_number, 
                             var.eff.size = var, modelweights="CORR", rho = correlation, small=TRUE)
point_estimate_model

point_estimate_model_base_cov <- robu(formula = g ~ 1 + base_g, data=dat, studynum = study_number, 
       var.eff.size = var, modelweights="CORR", rho = correlation, small=TRUE)
print(point_estimate_model_base_cov)
sensitivity(point_estimate_model_base_cov)
point_estimate_model_reduced <- robu(formula = g ~ 1, data=dat_reduced, studynum = study_number, 
                             var.eff.size = var, modelweights="CORR", rho = correlation, small=TRUE)
point_estimate_model_reduced

# moderator study quality ####
dat$study_quality <- as.numeric(as.character(dat$study_quality))
m_study_quality <- robu(formula = g ~ 1 + study_quality + base_g, data=dat, studynum = study_number, 
                        var.eff.size = var, modelweights="CORR", rho = correlation, small=TRUE)
print(m_study_quality)

# moderator main objective ####
# weight vs PA vs health as study goal with cov baseline group differences
m_main_objective <- robu(formula = g ~ 1 + main.objective + base_g, data=dat, studynum = study_number, 
                         var.eff.size = var, modelweights="CORR", rho = correlation, small=TRUE)
print(m_main_objective)
boxplot(g ~ droplevels(dat)$main.objective, data=dat)

## changing reference group for interpretation
dat$main.objective <- as.factor(dat$main.objective)
class(dat$main.objective)
dat <- within(dat, main.objective <- relevel(main.objective, ref = "PA"))
m_main_objective <- robu(formula = g ~ 1 + main.objective + base_g, data=dat, studynum = study_number, 
                         var.eff.size = var, modelweights="CORR", rho = correlation, small=TRUE)
print(m_main_objective)

# moderator outcome tracked ####
# PA as outcome self-reported vs automatically tracked

m_outcome_tracked <- robu(formula = g ~ 1 + self_both + base_g, data=dat, studynum = study_number, 
                          var.eff.size = var, modelweights="CORR", rho = correlation, small=TRUE)
print(m_outcome_tracked)
boxplot(g ~ droplevels(dat)$self_both, data=dat)
## changing reference group for interpretation
dat$self_both <- as.factor(dat$self_both)
class(dat$self_both)
dat <- within(dat, self_both <- relevel(self_both, ref = "tracked"))
m_outcome_tracked <- robu(formula = g ~ 1 + self_both + base_g, data=dat, studynum = study_number, 
                         var.eff.size = var, modelweights="CORR", rho = correlation, small=TRUE)
print(m_outcome_tracked)

# Chi square test to see if PA is measured differently ####
if (!require("stats")) install.packages("stats")
library(stats)
# the following numbers state how many interventions used each of the moderator-BCTs by self_both (i.e., automatic outcome tracking vs self-reports vs both)
M <- as.table(rbind(c(10,8,12), c(9,11,4),c(5,8,13),c(6,11,2),c(4,8,6)))
chisq.test(M)   

# moderators five most used BCTs ####
sort(colSums(dat[,21:60] == "y", na.rm=T))

sum(wide$goal.setting.behav=="y", na.rm=TRUE)
table(wide$self_both[wide$goal.setting.behav=="y"])
sum(wide$info.general=="y", na.rm=TRUE)
table(wide$self_both[wide$info.general=="y"])
sum(wide$prompt.self.monitoring=="y", na.rm=TRUE)
table(wide$self_both[wide$prompt.self.monitoring=="y"])
sum(wide$info.where.and.when=="y", na.rm=TRUE)
table(wide$self_both[wide$info.where.and.when=="y"])
sum(wide$instruction=="y", na.rm=TRUE)
table(wide$self_both[wide$instruction=="y"])


m_goal.setting.behav_cov <- robu(formula = g ~ 1 + goal.setting.behav + base_g, data=dat, studynum = study_number, var.eff.size = var, modelweights="CORR", rho = correlation, small=TRUE)
print(m_goal.setting.behav_cov)

m_info.general_cov <- robu(formula = g ~ 1 + info.general + base_g, data=dat, studynum = study_number, var.eff.size = var, modelweights="CORR", rho = correlation, small=TRUE)
print(m_info.general_cov)

m_prompt.self.monitoring_cov <- robu(formula = g ~ 1 + prompt.self.monitoring + base_g, data=dat, studynum = study_number, var.eff.size = var, modelweights="CORR", rho = correlation, small=TRUE)
print(m_prompt.self.monitoring_cov)

m_info.where.and.when_cov <- robu(formula = g ~ 1 + info.where.and.when + base_g, data=dat, studynum = study_number, var.eff.size = var, modelweights="CORR", rho = correlation, small=TRUE)
print(m_info.where.and.when_cov)

m_instruction_cov <- robu(formula = g ~ 1 + instruction + base_g, data=dat, studynum = study_number, var.eff.size = var, modelweights="CORR", rho = correlation, small=TRUE)
print(m_instruction_cov)

# combining goal setting and self-monitoring

dat$combi <- rowSums(dat[c("goal.setting.behav", "prompt.self.monitoring")] == "y")
class(dat$combi)
dat$combi <- as.factor(dat$combi)
dat <- within(dat, combi <- relevel(combi, ref = "0"))
m_combi <- robu(formula = g ~ 1 + base_g + combi, data=dat, studynum = study_number, var.eff.size = var, modelweights="CORR", rho = correlation, small=TRUE)
print(m_combi)
boxplot(g ~ droplevels(dat)$combi, data=dat)
sensitivity(m_combi)
table(dat$combi)
# changing reference group
dat <- within(dat, combi <- relevel(combi, ref = "2"))
m_combi2 <- robu(formula = g ~ 1 + base_g + combi , data=dat, studynum = study_number, var.eff.size = var, modelweights="CORR", rho = correlation, small=TRUE)
print(m_combi2)

# study descriptives ####
## preparation
str(wide)
wide$percent_female <- as.numeric(as.character(wide$percent_female))
wide$age_M <- as.numeric(as.character(wide$age_M))
wide$expN.1 <- as.numeric(as.character(wide$expN.1))
wide$coN.1 <- as.numeric(as.character(wide$coN.1))
wide$study_quality <- as.factor(wide$study_quality)
## percent of females in studies, mean age, number of participants, study quality
mean(wide$percent_female, na.rm=T)
sd(wide$percent_female, na.rm=T)
mean(wide$age_M, na.rm=T)
sd(wide$age_M, na.rm=T)
summary(wide$age_M)
sum((wide$expN.1+wide$coN.1), na.rm=T)
class(wide$study_quality)
table(wide$study_quality)
table(wide$year)
table(wide$main.objective)
table(wide$self_both)
wide$N_completers <- as.numeric(as.character(wide$N_completers))
mean(wide$N_initial)
mean(wide$N_completers, na.rm=TRUE)


dat_descriptives <- data.frame(full$first.author, full$year, full$control.group, full$country)
#View(dat_descriptives)
# Assessing publication bias ####
# with aggregated effect sizes (1 per study; BHHR method, as suggested in Borenstein et al., 2009)
dat_aggregated <- agg(id  =  study_number, es  =  g, var  =  var, n.1  =  expN, n.2  = coN, cor  = 0.5,  method  =  "BHHR", data  =  dat)
dat_aggregated <- rename(dat_aggregated, study_number = id) # study_number to id
dat_aggregated <- merge(dat_aggregated,wide,by="study_number")
m0 <- rma(es,var,slab=paste(year_author), data=dat_aggregated)
m0

forest(m0)
dat_aggregated$LLCI <- dat_aggregated$es - 1.96*sqrt(dat_aggregated$var)
dat_aggregated$ULCI <- dat_aggregated$es + 1.96*sqrt(dat_aggregated$var)

regtest(m0, predictor = "sei")
trimfill(m0, estimator = "R0")
funnel(m0, pch=21, main = "Funnel Plot to Assess Publication Bias")
fsn(es, var, data=dat_aggregated, type="Orwin", target = 0.145)
fsn(es, var, data=dat_aggregated, type="Orwin", target = 0.15)
fsn(es, var, data=dat_aggregated, type="Orwin", target = 0.10)
fsn(es, var, data=dat_aggregated, type="Orwin", target = 0.05)

# Overview table ####
dat_aggregated$es_base <- dat_base_agg$es
dat_table <- data.frame(dat_aggregated$year_author,dat_aggregated$percent_female,dat_aggregated$age_M,dat_aggregated$self_both,dat_aggregated$es,dat_aggregated$es_base)
write.table(dat_table, "C:/Users/Lisa/Desktop/overview.txt", sep="\t") 

# Plot 1 (Funnel Plot) ####
# https://stats.stackexchange.com/questions/5195/how-to-draw-funnel-plot-using-ggplot2-in-r
dat_aggregated$st.err <- sqrt(dat_aggregated$var)

estimate = 0.3518
se = 0.0569
se.seq=seq(0, 0.45,0.001)
ll95 = estimate-(1.96*se.seq)
ul95 = estimate+(1.96*se.seq)
ll99 = estimate-(3.29*se.seq)
ul99 = estimate+(3.29*se.seq)
meanll95 = estimate-(1.96*se)
meanul95 = estimate+(1.96*se)
dfCI = data.frame(ll95, ul95, ll99, ul99, se.seq, estimate, meanll95, meanul95)
#Draw Plot
fp = ggplot(aes(x = st.err, y = es), data = dat_aggregated) +
  geom_point(shape = 1, size = sqrt(dat_aggregated$expN.1 + dat_aggregated$coN.1)/4) +
  xlab('Standard Error') + ylab('Effect Size (Hedges\' g)')+
  geom_line(aes(x = se.seq, y = ll95), linetype = 'dotted', data = dfCI) +
  geom_line(aes(x = se.seq, y = ul95), linetype = 'dotted', data = dfCI) +
 geom_line(aes(x = se.seq, y = ll99), linetype = 'dashed', data = dfCI) +
 geom_line(aes(x = se.seq, y = ul99), linetype = 'dashed', data = dfCI) +
  geom_segment(aes(x = min(se.seq), y = meanll95, xend = max(se.seq), yend = meanll95), linetype='solid', data=dfCI) +
  geom_segment(aes(x = min(se.seq), y = meanul95, xend = max(se.seq), yend = meanul95), linetype='solid', data=dfCI) +
  scale_x_reverse(breaks=seq(0,0.5,0.050))+
  scale_y_continuous(breaks=seq(-0.5,1.5,0.50))+
  coord_flip()+
  theme_minimal()

png('funnel_plot.png', width = 6, height = 6, units = 'in', res = 300)
fp
dev.off()


# Plot 2 (Scatter Plot) ####
weight <- (sqrt(dat$expN+dat$coN)/50)
png('base_by_post_scatter.png', width = 6, height = 6, units = 'in', res = 300)
ggplot(dat, aes(base_g, g)) + geom_point(size = weight*21, alpha=.40, color="#004481") + theme_minimal() + 
  xlab("Between group differences at baseline (ES Hedges' g)") + 
  ylab("Between group differences post intervention (ES Hedges' g)")
dev.off()


# Plot 3 (Forest Plot) ####
dat_forest <- data.frame(dat_aggregated$year_author,dat_aggregated$es,dat_aggregated$LLCI,dat_aggregated$ULCI,dat_aggregated$expN.1,dat_aggregated$coN.1,dat_aggregated$var)
dat_forest <- rename(dat_forest, year_author = dat_aggregated.year_author)
dat_forest <- rename(dat_forest, es = dat_aggregated.es)
dat_forest <- rename(dat_forest, LLCI = dat_aggregated.LLCI)
dat_forest <- rename(dat_forest, ULCI = dat_aggregated.ULCI)
dat_forest <- rename(dat_forest, expN.1 = dat_aggregated.expN.1)
dat_forest <- rename(dat_forest, coN.1 = dat_aggregated.coN.1)
dat_forest <- rename(dat_forest, var = dat_aggregated.var)


dat_vizplot <- dat_forest[,c(2,1,3,4,7)]
dat_vizplot$se <- sqrt(dat_vizplot$var)

dat_vizplot2 <- dat_vizplot[,c(1,6,2)]
dat_vizplot2 <- dat_vizplot2[order(dat_vizplot2$es),]
viz_plot2 <- viz_forest(dat_vizplot2, method="REML", 
                            study_labels = dat_vizplot2$year_author, 
                         variant="thick",col = "gray62", tick_col = "gray0",
                            xlab = "Effect Size: Hedges' g")
viz_plot2

png('forest_vizplot.png', width = 4, height = 5.5, units = 'in', res = 300)
viz_plot2
dev.off()


# Plot 4 (Moderator Plot) ####
# (with aggregated studies)
dat$id <- NULL
dat_plot <- agg(id  =  study_number, es  =  g, var  =  var, n.1  =  expN, n.2  = coN, cor  = 0.5,  method  =  "BHHR", data  =  dat)
dat_plot <- rename(dat_plot, study_number = id) # study_number to id
dat_plot <- merge(dat_plot,wide,by="study_number")

dat_plot$combi <- rowSums(dat_plot[c("goal.setting.behav", "prompt.self.monitoring")] == "y")
dat_plot$combi <- as.factor(dat_plot$combi)

table(dat_plot$goal.setting.behav)
table(dat_plot$info.general)
table(dat_plot$prompt.self.monitoring)
table(dat_plot$info.where.and.when)
table(dat_plot$instruction)
table(dat_plot$combi)


dat_plot$goal.setting.behav <- factor(dat_plot$goal.setting.behav, levels=c("n","y"),
                                      labels=c("\"no\", n=18","\"yes\", n=30"))
dat_plot$info.general <- factor(dat_plot$info.general, levels=c("n","y"),
                                labels=c("\"no\", n=24","\"yes\", n=24"))
dat_plot$prompt.self.monitoring <- factor(dat_plot$prompt.self.monitoring, levels=c("n","y"),
                                          labels=c("\"no\", n=22","\"yes\", n=26"))
dat_plot$info.where.and.when <- factor(dat_plot$info.where.and.when, levels=c("n","y"),
                                       labels=c("\"no\", n=29","\"yes\", n=19"))
dat_plot$instruction <- factor(dat_plot$instruction, levels=c("n","y"),
                               labels=c("\"no\", n=30","\"yes\", n=18"))
dat_plot$combi <- factor(dat_plot$combi, levels=c("0","1","2"),
                         labels=c("none","either","both"))

grid <- matrix(c(1, 2, 3, 4,5,6), nrow=2, ncol=3, byrow=TRUE)
grid
png('moderators.png', width = 9, height = 9, units = 'in', res = 300)
layout(grid)
pirateplot(es ~ goal.setting.behav, data=dat_plot, pal = (values = wes_palette("Moonrise2")), gl.col = "white", bean.f.o = .9, point.o = 0,avg.line.fun = mean, theme=3, inf.method="ci", xlab = "Behavioral goals", ylab="ES Hedges' g", cex.lab = 1.5, cex.axis = 1.3)# + abline(a=0.29, b=0, lty=2)
pirateplot(es ~ info.general, data=dat_plot, pal = (values = wes_palette("Moonrise2")), gl.col = "white",bean.f.o = .9, point.o = 0, avg.line.fun = mean, theme=3, inf.method="ci", xlab = "General information", ylab="ES Hedges' g", cex.lab = 1.5, cex.axis = 1.3) #+ abline(a=0.29, b=0, lty=2)
pirateplot(es ~ prompt.self.monitoring, data=dat_plot, pal = (values = wes_palette("Moonrise2")), gl.col = "white", bean.f.o = .9, point.o = 0,avg.line.fun = mean, theme=3, inf.method="ci", xlab = "Self-monitoring", ylab="ES Hedges' g", cex.lab = 1.5, cex.axis = 1.3)# + abline(a=0.29, b=0, lty=2)
pirateplot(es ~ info.where.and.when, data=dat_plot, pal = (values = wes_palette("Moonrise2")), gl.col = "white",bean.f.o = .9, point.o = 0, avg.line.fun = mean, theme=3, inf.method="ci", xlab = "Information on where and when", ylab="ES Hedges' g", cex.lab = 1.5, cex.axis = 1.3)# + abline(a=0.29, b=0, lty=2)
pirateplot(es ~ instruction, data=dat_plot, pal = (values = wes_palette("Moonrise2")), gl.col = "white",bean.f.o = .9, point.o = 0, avg.line.fun = mean, theme=3, inf.method="ci", xlab = "Instructions on how to", ylab="ES Hedges' g", cex.lab = 1.5, cex.axis = 1.3) #+ abline(a=0.29, b=0, lty=2)
pirateplot(es ~ combi, data=dat_plot, pal=(values = wes_palette("Moonrise2")), gl.col = "white",bean.f.o = .9, point.o = 0, avg.line.fun = mean, theme=3, inf.method="ci", xlab = "Goals & Self-monitoring", ylab="ES Hedges' g", cex.lab = 1.5, cex.axis = 1.3) #+ abline(a=0.29, b=0, lty=2)
par(mfrow=c(1,1))

dev.off()
# citing R & packages: ####
citation()
## Meta-analysis
citation(package = "robumeta")
citation(package = "metafor")
citation(package = "MAd")
## Support
citation(package = "tidyverse")
citation(package = "readxl")
citation(package = "compute.es")
citation(package = "ggplot2")
citation(package = "yarrr")
citation(package = "wesanderson")
citation(package = "stats")
citation(package = "metaviz")
